# Supplementary material for: Parallel changes in serum proteins and diffusion tensor imaging in methamphetamine-associated psychosis
Source: Sci Rep. 2017 Mar 2;7:43777. doi: 10.1038/srep43777 (PMC5333148; doi:10.1038/srep43777)
Supplement: Supplementary Tables [file srep43777-s2.xls]

## Sheet: Supp. Table 1
Supplementary Table 1. Peptide level expression with unique transition code for each protein (rows) across all participants (columns; Control=16, MA=14, MAP=12).
Peptides	Control_1	Control_2	Control_3	Control_4	Control_5	Control_6	Control_7	Control_8	Control_9	Control_10	Control_11	Control_12	Control_13	Control_14	Control_15	Control_16	MA_1	MA_2	MA_3	MA_4	MA_5	MA_6	MA_7	MA_8	MA_9	MA_10	MA_11	MA_12	MA_13	MA_14	MAP_1	MAP_2	MAP_3	MAP_4	MAP_5	MAP_6	MAP_7	MAP_8	MAP_9	MAP_10	MAP_11	MAP_12
A1AT_LSITGTYDLK_2_b2_1	1.15558	1.15327	1.10535	1.05756	1.09849	1.13991	1.11484	1.20728	1.01987	1.07771	1.09538	1.06292	1.01444	1.10526	1.09165	1.11656	1.18586	1.17755	1.05373	1.12411	1.18098	1.13575	1.12595	1.12085	1.06801	1.05554	1.09262	1.04765	1.09345	1.05607	1.04754	1.09661	1.12312	1.09236	1.01367	1.06011	1.12161	1.01968	1.17726	1.01151	0.983521	1.08713
A1AT_LSITGTYDLK_2_y2_1	1.17642	1.12374	1.13421	1.12791	1.13572	1.09468	1.10502	1.20879	1.01232	1.03231	1.09641	1.02385	0.917608	1.15041	1.12513	1.1553	1.18494	1.17926	1.09874	1.15626	1.24096	1.10979	1.15534	1.11025	1.07336	1.10801	1.08327	1.08842	1.04477	1.12827	1.06035	1.08805	1.11722	1.07593	1.0192	1.03692	1.1347	1.01187	1.17207	1.0697	1.00707	1.1078
A1AT_LSITGTYDLK_2_y6_1	1.21739	1.16316	1.12098	1.07055	1.14017	1.10586	1.10998	1.23723	1.03045	1.10508	1.10101	1.08427	1.01564	1.14803	1.11694	1.11727	1.19096	1.16442	1.03016	1.08912	1.1776	1.11153	1.10535	1.10764	1.08777	1.05984	1.10706	1.06484	1.11105	1.08558	1.06783	1.07376	1.11876	1.08006	1.04646	1.05837	1.11003	1.01734	1.17753	1.02625	0.951846	1.12827
A1AT_LSITGTYDLK_2_y7_1	1.14903	1.12974	1.09092	1.10409	1.0953	1.13454	1.06617	1.19255	1.01906	1.06515	1.09412	1.08729	1.03254	1.09233	1.08861	1.11115	1.16461	1.16339	1.02314	1.12036	1.20686	1.16764	1.12152	1.06538	1.08394	1.06523	1.10299	1.06947	1.05491	1.07558	1.08181	1.06937	1.08886	1.06405	1.0074	1.09989	1.10406	1.0376	1.16005	1.02763	0.985407	1.08204
A1AT_LSITGTYDLK_2_y8_2	1.13161	1.16146	1.14445	0.992225	1.18533	1.18819	1.07755	1.21543	1.08885	1.02749	1.12185	1.12686	1.01993	1.0622	1.06344	1.1266	1.19808	1.28338	0.994048	1.26176	1.25237	1.15457	1.29988	1.10171	1.09149	1.09715	1.10657	1.00514	1.10197	1.07364	1.16306	1.18979	1.13473	1.25527	1.07741	1.0541	1.16736	1.01229	1.23075	1.00541	0.993386	1.21006
A1AT_SVLGQLGITK_2_b2_1	1.14335	1.12392	1.11822	1.09998	1.08427	1.11129	1.05701	1.14815	1.0008	1.06561	1.0776	1.05187	1.03043	1.06754	1.07505	1.09848	1.13635	1.16976	1.0408	1.12873	1.16923	1.10558	1.11585	1.08532	1.05783	1.0628	1.12095	1.0296	1.05329	1.07946	1.0816	1.0836	1.10571	1.0874	0.993701	1.03558	1.119	1.04966	1.12966	1.05111	0.987523	1.08858
A1AT_SVLGQLGITK_2_y2_1	1.15049	1.13639	1.12723	1.04226	1.07359	1.12125	1.08225	1.16069	1.03138	1.07066	1.09278	1.02735	0.997503	1.09236	1.09651	1.08475	1.14181	1.19731	1.04832	1.1022	1.20366	1.10099	1.06539	1.06826	1.04643	1.04379	1.1235	1.02187	1.02079	1.06625	1.00261	1.03132	1.11305	1.08889	0.990628	1.07176	1.10037	1.01707	1.13105	1.0501	0.965007	1.08487
A1AT_SVLGQLGITK_2_y7_1	1.14816	1.12674	1.10364	1.07295	1.09306	1.10931	1.04827	1.14039	1.0102	1.05139	1.0729	1.05983	0.998284	1.08701	1.05514	1.08856	1.12682	1.14235	1.01978	1.10908	1.17225	1.10004	1.13291	1.0396	1.03694	1.04629	1.09703	1.02703	1.0376	1.07312	1.05101	1.04784	1.09196	1.09041	0.977691	1.03667	1.09292	1.03633	1.11852	1.01004	0.960654	1.09042
A1AT_SVLGQLGITK_2_y8_1	1.11629	1.10978	1.1027	1.03753	1.09998	1.08548	1.05368	1.12632	0.97298	1.05805	1.06177	1.09041	1.01197	1.07928	1.05961	1.07165	1.12556	1.14377	1.00849	1.09772	1.1576	1.10372	1.11432	1.05558	1.03239	1.03714	1.09953	1.01414	1.0459	1.06807	1.05103	1.05701	1.08435	1.07858	0.978473	1.01579	1.08691	1.03761	1.11149	1.01867	0.951412	1.07178
A1AT_SVLGQLGITK_2_y8_2	1.1391	1.12127	1.09346	1.02615	1.05422	1.11737	1.06784	1.12606	1.0057	1.06433	1.05835	1.078	0.98471	1.08715	1.04608	1.07873	1.15541	1.15231	1.02107	1.09991	1.17095	1.10943	1.11312	1.06112	1.03018	1.0526	1.09807	1.03282	1.00858	1.06582	1.03994	1.07219	1.08825	1.05321	0.994408	1.03732	1.10857	1.04226	1.13008	1.05578	0.973853	1.07992
A1BG_CLAPLEGAR_2_b2_1	0.952629	0.960841	0.979145	0.990072	0.935433	0.906601	0.945481	0.965327	0.939041	0.948433	0.952931	0.989058	0.93649	0.967127	0.943476	0.959298	0.952988	0.945255	0.943501	0.942354	0.985393	0.924733	0.947599	0.930385	0.885111	0.955518	0.967961	0.961192	0.992495	0.975998	0.962023	0.950868	0.980262	0.963595	0.927758	0.969947	0.99308	0.950038	0.950757	0.950935	0.944778	0.973258
A1BG_CLAPLEGAR_2_b3_1	0.940662	0.96291	0.974981	0.98825	0.942355	0.945531	0.933893	0.961772	0.933863	0.942086	0.95045	0.990339	0.943285	0.974363	0.948778	0.959667	0.964747	0.946239	0.940949	0.944135	0.987591	0.947448	0.930312	0.934578	0.895443	0.948414	0.966724	0.95046	0.992183	0.978494	0.973884	0.948059	0.986954	0.965395	0.9291	0.956617	0.979536	0.948103	0.955455	0.926152	0.942286	0.962577
A1BG_CLAPLEGAR_2_y2_1	1.26376	1.32095	1.35099	1.34108	1.31029	1.27789	1.2482	1.28906	1.26144	1.21875	1.27009	1.34575	1.29375	1.32648	1.25782	1.34085	1.24163	1.27343	1.2398	1.31792	1.36114	1.22284	1.2458	1.32011	1.16713	1.23978	1.32391	1.25392	1.34956	1.28541	1.29257	1.37984	1.29204	1.29491	1.2794	1.34083	1.29055	1.28212	1.33773	1.29987	1.23894	1.27107
A1BG_CLAPLEGAR_2_y6_1	0.962025	0.955919	0.974017	0.99267	0.959672	0.920508	0.94281	0.951617	0.931988	0.945975	0.953678	1.01374	0.950543	0.963846	0.945785	0.966726	0.978407	0.952203	0.948046	0.946021	0.975138	0.901609	0.936629	0.935906	0.880783	0.961068	0.980352	0.965512	0.985417	0.966579	0.974501	0.951374	0.983717	0.966992	0.937163	0.957444	0.983097	0.956042	0.951194	0.952473	0.944762	0.957917
A1BG_CLAPLEGAR_2_y6_2	0.951228	0.955013	0.956489	0.990108	0.937125	0.907114	0.898149	0.93166	0.931146	0.932876	0.954412	1.00613	0.938305	0.978853	0.940472	0.966226	0.971059	0.961051	0.932329	0.97338	0.986441	0.920416	0.915915	0.940896	0.887783	0.940715	0.987902	0.930196	1.00273	0.974386	0.992542	0.994126	0.963235	0.936694	0.918691	0.96031	0.984895	0.889913	0.965916	0.937313	0.911448	0.958283
A1BG_CLAPLEGAR_2_y7_1	0.942945	0.966121	0.970374	0.978487	0.964601	0.917695	0.942034	0.958052	0.933018	0.943668	0.964235	0.988249	0.943291	0.968482	0.935457	0.965251	0.967042	0.943614	0.947421	0.917436	0.967685	0.921953	0.926718	0.931167	0.896342	0.937378	0.968869	0.963146	0.984816	0.991856	0.953495	0.958387	0.972915	0.967048	0.933745	0.948911	0.973956	0.947219	0.974175	0.953402	0.940199	0.963742
A1BG_SGLSTGWTQLSK_2_b10_1	0.941572	0.890687	0.929542	0.950552	0.956126	0.837055	0.810059	0.935563	0.943457	0.930483	0.920195	1.05406	0.913058	1.05588	0.936852	0.832672	0.964864	1.03931	1.00706	0.947872	0.947782	0.993341	0.99207	0.930137	0.764365	0.983815	0.971469	0.975142	1.01249	0.941043	1.04101	0.864646	0.946247	1.13116	0.823114	0.97873	0.960737	0.910056	0.997791	0.902178	0.906414	0.984943
A1BG_SGLSTGWTQLSK_2_y5_1	1.04984	1.05209	1.01867	1.07259	1.05588	0.960915	1.02975	1.0237	0.977787	1.01731	1.03285	1.07011	1.0155	1.03953	1.00559	1.03804	1.0361	1.05149	1.00186	1.02136	1.05238	0.999119	1.03437	1.02567	0.958898	1.03985	1.03933	1.00092	1.06254	1.0462	1.05365	0.991694	1.06417	1.04744	1.00415	1.01741	1.04002	1.0275	1.05116	1.05099	1.02063	1.02612
A1BG_SGLSTGWTQLSK_2_y6_1	1.06312	1.05694	1.07394	1.11873	1.04288	0.988222	1.07077	1.08393	0.987268	1.01485	1.02754	1.07371	1.0396	1.06784	1.01528	1.05108	1.01737	1.0328	1.05909	1.03932	1.02043	1.04261	1.04529	1.03941	1.00732	1.04314	1.03462	1.01594	1.1073	1.07632	1.05871	1.03872	1.14509	1.09942	1.0221	1.0486	1.04912	1.00058	1.05232	1.05434	1.05017	1.06945
A1BG_SGLSTGWTQLSK_2_y7_1	1.03731	1.04081	1.06587	1.06306	1.0315	0.981206	1.02544	1.03457	0.990092	1.00712	1.02865	1.06606	1.02811	1.06094	1.01307	1.04368	1.01691	1.03255	1.03183	1.04013	1.04962	0.987291	0.994541	1.04188	0.991904	1.06038	1.00639	0.995574	1.05693	1.05189	1.05027	1.00301	1.07356	1.04272	1.0084	1.02344	1.05544	1.05266	1.0371	1.04158	1.03836	1.05505
A1BG_SGLSTGWTQLSK_2_y8_1	1.02824	1.03592	1.03188	1.07554	1.03428	1.00409	1.03061	1.05645	1.0072	1.02115	1.02758	1.06275	1.0252	1.04702	1.02114	1.0603	1.04889	1.03002	1.0349	0.992514	1.05966	0.998064	1.02269	1.02624	1.00187	1.03978	1.0269	1.03932	1.09023	1.05423	1.02426	1.01338	1.06467	1.02132	1.01874	1.02452	1.03327	1.04077	1.03379	1.03494	1.02833	1.06207
A1BG_SGLSTGWTQLSK_2_y9_1	1.04305	1.04717	1.03262	1.07317	1.03593	1.01301	1.05034	1.01792	0.990939	1.00771	1.02829	1.04473	1.02511	1.04638	1.02339	1.04526	1.03842	1.03606	1.02375	1.01292	1.04408	1.01469	1.02395	1.01805	0.969218	1.04354	1.03657	1.01845	1.05649	1.05137	1.03829	0.988443	1.07815	1.03604	0.987413	1.03077	1.06841	1.05726	1.06414	1.01079	1.03673	1.05302
A2AP_DFLQSLK_2_y1_1	0.845276	0.560033	0.914826	0.588371	0.489274	0.567783	0.755739	0.846194	0.561519	0.835426	0.786461	0.766775	0.799897	0.509244	0.506754	0.826249	0.789023	0.866558	0.761161	0.591156	0.920448	0.67616	0.507405	0.785459	0.744637	0.733018	0.459426	0.645886	0.453377	0.816675	0.436404	0.339686	0.692256	0.773297	0.792806	0.526884	0.731211	0.738539	0.674521	0.476328	0.749757	0.737533
A2AP_DFLQSLK_2_y3_1	0.909107	0.394726	0.915488	0.614896	0.734881	0.691273	0.402006	0.907229	0.543613	0.859083	0.782578	0.411738	0.817022	0.583177	0.501235	0.929029	0.88005	0.888847	0.752855	0.669994	0.949156	0.640667	0.486049	0.771508	0.817734	0.412173	0.630875	0.527863	0.511459	0.645912	0.406844	0.415179	0.829096	0.681778	0.868255	0.55905	0.777371	0.822032	0.82699	0.506847	0.726313	0.601135
A2AP_DFLQSLK_2_y4_1	0.860371	0.58118	0.88452	0.813717	0.721386	0.678016	0.684394	0.9258	0.436482	0.837365	0.789874	0.774613	0.876627	0.681943	0.591672	0.867345	0.921762	0.908162	0.803581	0.641785	0.934349	0.687868	0.668513	0.760938	0.797199	0.611088	0.452864	0.563919	0.5614	0.813137	0.650418	0.41972	0.788671	0.695324	0.869176	0.652854	0.817292	0.864181	0.853736	0.503722	0.792882	0.685184
A2AP_DFLQSLK_2_y5_1	0.900304	0.626153	0.913001	0.775953	0.785728	0.74011	0.752195	0.924644	0.632938	0.875275	0.836149	0.674931	0.881273	0.714394	0.728497	0.909682	0.916527	0.936166	0.859999	0.741904	0.948052	0.740466	0.653279	0.815917	0.822913	0.73789	0.610195	0.41551	0.681651	0.823401	0.754419	0.52086	0.856802	0.789407	0.867083	0.73499	0.882416	0.890593	0.875516	0.675015	0.846726	0.795581
A2MG_AIGYLNTGYQR_2_b4_1	1.1125	1.11412	1.17547	1.14051	1.08924	1.07983	1.19721	1.09714	0.969139	1.14776	1.09548	1.07366	1.113	1.12012	1.08647	1.02908	1.16252	1.14456	1.08765	1.09006	1.12311	1.08344	1.06002	1.14268	1.10391	1.12019	1.10845	1.09385	1.02647	1.1434	1.14439	1.03769	1.10332	1.09632	1.14972	1.16561	1.10284	1.16909	1.19072	1.05272	1.09774	1.14693
A2MG_AIGYLNTGYQR_2_y4_1	1.14152	1.08926	1.18503	1.10568	1.10362	1.05189	1.16189	1.11146	0.955988	1.14223	1.09738	1.03798	1.09766	1.12653	1.0966	1.0729	1.10591	1.12816	1.06835	1.14724	1.0772	1.03799	1.04017	1.13359	1.10289	1.10353	1.11994	1.06035	1.02196	1.11873	1.07383	1.01177	1.06464	1.05816	1.15254	1.07312	1.14415	1.15346	1.14006	1.0287	1.0922	1.116
A2MG_AIGYLNTGYQR_2_y6_1	1.11998	1.10231	1.12448	1.11719	1.08504	1.06415	1.1466	1.06897	0.968694	1.1381	1.09083	1.0278	1.10316	1.11584	1.07031	1.03403	1.11753	1.13898	1.06894	1.08731	1.10022	1.09365	1.0559	1.1371	1.08907	1.05743	1.11453	1.04084	1.02726	1.11053	1.07965	1.03606	1.06518	1.08207	1.11305	1.06012	1.1472	1.12362	1.12023	1.03507	1.09254	1.11251
A2MG_AIGYLNTGYQR_2_y7_1	1.11013	1.10584	1.10807	1.10338	1.07303	1.04865	1.13254	1.0994	0.95894	1.14978	1.07586	1.01823	1.09988	1.10927	1.03953	1.12085	1.11908	1.11173	1.07695	1.08492	1.09253	1.1011	1.04846	1.13215	1.09709	1.06018	1.13111	1.05617	1.01836	1.1331	1.05129	1.02102	1.10351	1.05409	1.08747	1.12256	1.11626	1.14978	1.13156	1.02894	1.09245	1.10689
A2MG_AIGYLNTGYQR_2_y9_1	1.10025	1.09556	1.15572	1.12533	1.07622	1.06852	1.15188	1.08822	0.964434	1.13732	1.09999	1.04803	1.09993	1.11843	1.03674	1.07453	1.12215	1.11526	1.06358	1.11667	1.08207	1.07178	1.02478	1.12468	1.0808	1.06827	1.07744	1.06118	1.02351	1.13322	1.06129	1.03242	1.11868	1.05461	1.10014	1.11159	1.12106	1.12847	1.14353	1.03555	1.09061	1.12001
A2MG_NEDSLVFVQTDK_2_y4_1	1.20471	1.13522	1.22718	1.19688	1.11118	1.1401	1.24045	1.20827	0.942027	1.25215	1.16328	1.02351	1.18326	1.12609	1.06361	1.1974	1.22463	1.23311	1.2307	1.14875	1.29342	1.15405	1.08661	1.20983	1.17598	1.0351	1.12725	1.07142	1.09786	1.22461	1.09678	1.08924	1.17128	1.15303	1.17277	1.12956	1.23219	1.26755	1.22482	1.09743	1.1727	1.21379
A2MG_NEDSLVFVQTDK_2_y5_1	1.21776	1.12134	1.24565	1.17828	1.12899	1.07802	1.16855	1.13855	0.98599	1.23418	1.11477	1.08974	1.14466	1.1155	1.07174	1.11519	1.22989	1.27149	1.14584	1.13022	1.16036	1.11896	1.10963	1.17209	1.15761	1.05773	1.06836	1.02852	1.0401	1.17216	1.06126	1.03712	1.1927	1.12041	1.14714	1.13325	1.25511	1.16464	1.18964	1.09276	1.11727	1.14672
A2MG_NEDSLVFVQTDK_2_y6_1	1.1803	1.08992	1.16641	1.1578	1.09057	1.09511	1.18797	1.13602	0.980169	1.23641	1.10554	1.02157	1.1501	1.11707	1.08078	1.11788	1.1659	1.22074	1.10393	1.06252	1.16781	1.08556	1.04028	1.1927	1.14988	1.04987	1.07907	1.04646	1.04455	1.17587	1.05255	0.99855	1.16517	1.14077	1.15	1.0798	1.17738	1.15961	1.17087	1.06077	1.10715	1.1405
A2MG_NEDSLVFVQTDK_2_y7_1	1.18098	1.09678	1.1709	1.18201	1.13295	1.07787	1.18616	1.12413	1.0076	1.20629	1.13679	1.06339	1.18554	1.1522	1.0782	1.15265	1.2118	1.2186	1.12648	1.12649	1.15188	1.10916	1.00509	1.15309	1.16814	1.02547	1.07214	1.04285	1.038	1.16359	1.04742	1.0268	1.14521	1.1605	1.13806	1.08678	1.15971	1.20834	1.18382	1.08739	1.13186	1.15161
AACT_ADLSGITGAR_2_b6_1	1.07764	0.955583	1.06384	1.0968	1.03613	1.03859	1.0493	1.08727	0.915764	1.06845	1.07765	1.0046	1.00964	0.964381	0.964835	1.06334	1.04133	1.07964	1.02784	0.962092	1.0916	0.993498	0.925666	1.06114	1.0341	0.968049	0.964089	0.942813	0.991565	1.11934	0.970504	0.966487	1.05173	0.993919	1.02201	0.951061	1.09372	1.0217	1.11991	0.891877	1.00423	1.07843
AACT_ADLSGITGAR_2_y3_1	1.05267	0.934257	1.04856	1.05692	1.03545	1.00422	1.0332	1.06781	0.955424	1.05603	1.04463	1.00725	1.00809	0.987103	0.936299	1.05232	1.0511	1.04575	1.03039	0.982102	1.05873	0.996194	0.947743	1.04348	1.02937	0.963062	0.950796	0.922609	0.971664	1.06514	0.978511	0.968624	1.04879	0.999887	1.01811	0.975983	1.0773	1.03253	1.08652	0.901307	1.01884	1.06033
AACT_ADLSGITGAR_2_y4_1	1.06281	0.965556	1.05809	1.07372	1.04248	1.00867	1.02713	1.06884	0.959586	1.0574	1.03757	1.00375	1.02523	0.983101	0.956718	1.04913	1.04769	1.04762	1.02899	0.989893	1.06471	0.999702	0.95781	1.04806	1.0347	0.974827	0.9597	0.945121	0.972961	1.05402	0.971381	0.962508	1.0495	1.00013	1.01757	0.989206	1.07813	1.02369	1.07964	0.921386	0.997237	1.05677
AACT_ADLSGITGAR_2_y6_1	1.06208	0.961212	1.05057	1.06787	1.04825	1.00997	1.03051	1.07192	0.954325	1.06013	1.04571	1.01421	1.02335	0.984651	0.96004	1.04586	1.04732	1.05527	1.03122	0.977156	1.06309	1.00032	0.962994	1.04615	1.03702	0.974594	0.964086	0.946156	0.973338	1.06904	0.979424	0.964549	1.04721	1.00171	1.01931	0.986662	1.06758	1.03041	1.07743	0.924465	1.0065	1.05391
AACT_ADLSGITGAR_2_y7_1	1.06511	0.964789	1.05348	1.06942	1.04232	1.01319	1.03357	1.06716	0.95922	1.05631	1.04225	1.00901	1.02059	0.983178	0.959323	1.05458	1.04012	1.0507	1.02845	0.977352	1.06549	1.0056	0.963593	1.04938	1.02971	0.978492	0.970827	0.940405	0.969102	1.06653	0.973158	0.964447	1.04842	1.00207	1.01928	0.986489	1.08239	1.03144	1.07645	0.928705	1.01494	1.05496
AACT_ADLSGITGAR_2_y8_2	1.06206	0.958534	1.05118	1.06994	1.04362	1.00279	1.03722	1.07072	0.968342	1.06559	1.06006	1.03095	1.02843	0.992024	0.953814	1.04141	1.0598	1.06175	1.03098	0.973087	1.07305	1.01659	0.948877	1.04081	1.02757	0.985316	0.968161	0.938627	0.95941	1.064	0.991849	0.979331	1.05463	1.00611	1.01117	0.9794	1.07235	1.0337	1.07799	0.92195	1.02661	1.06253
AACT_EIGELYLPK_2_b3_1	1.11112	1.05366	1.11991	1.19386	1.11064	1.11752	1.12018	1.13856	1.03176	1.13235	1.10772	1.09412	1.11786	1.07149	1.02839	1.13934	1.12196	1.14955	1.08546	1.05723	1.16211	1.06487	1.0386	1.11735	1.08347	1.04973	1.04345	0.992947	1.03341	1.14845	1.05453	1.07468	1.15886	1.0724	1.12997	1.05547	1.1941	1.11525	1.14986	1.02137	1.07026	1.13783
AACT_EIGELYLPK_2_y3_1	1.10788	1.0479	1.1141	1.11314	1.09304	1.07748	1.09194	1.10803	0.991635	1.10963	1.10429	1.07839	1.06207	1.03428	1.03517	1.13089	1.13372	1.09928	1.04683	1.01509	1.11695	1.07191	1.0415	1.09682	1.07196	1.04932	1.03329	1.00354	1.00563	1.13226	1.0324	1.07092	1.1072	1.07689	1.03552	1.03154	1.13304	1.08832	1.13586	0.953871	1.02479	1.10127
AACT_EIGELYLPK_2_y4_1	1.09513	1.04103	1.12144	1.12427	1.12223	1.06679	1.06252	1.10997	1.01123	1.1185	1.09336	1.07779	1.05605	1.03462	1.00889	1.10669	1.10363	1.12287	1.08052	1.00373	1.11416	1.05547	1.01356	1.08414	1.08211	1.03158	1.02914	1.01051	1.01268	1.12804	1.01906	1.02052	1.07954	1.05988	1.06289	1.03394	1.16413	1.0934	1.15326	0.960571	1.04345	1.11524
AACT_EIGELYLPK_2_y5_1	1.10991	1.00195	1.10381	1.12393	1.10635	1.05338	1.08623	1.12184	1.01051	1.10602	1.09195	1.05731	1.06443	1.02836	1.00442	1.11616	1.0518	1.07483	1.06044	1.03298	1.10978	1.04578	1.04992	1.09451	1.07002	1.03053	1.01163	1.01327	1.00783	1.10384	1.01306	1.02597	1.10482	1.0592	1.0422	1.00615	1.11157	1.08173	1.11956	1.02188	1.05292	1.09608
AACT_EIGELYLPK_2_y7_1	1.11384	0.999088	1.11589	1.11287	1.07852	1.0454	1.08564	1.11728	1.01092	1.13092	1.07511	1.10424	1.06834	1.03599	1.00042	1.07848	1.07908	1.09932	1.09019	1.02918	1.11282	1.05231	1.01433	1.08535	1.06746	1.05097	1.02306	1.01699	1.02214	1.08424	1.03667	1.05125	1.11226	1.05962	1.05595	1.04252	1.14345	1.06443	1.11338	0.97282	1.0388	1.09776
AACT_EQLSLLDR_2_y1_1	1.08383	0.763731	1.09353	0.994015	0.982705	0.869367	1.0042	1.06486	0.759448	1.06494	1.03418	0.882745	1.01181	0.831392	0.738887	1.05066	1.04737	1.08693	1.00518	0.841089	1.08059	0.916888	0.771689	1.04611	1.00949	0.798731	0.653145	0.734509	0.783466	1.06036	0.781083	0.776063	1.03604	0.941031	1.02099	0.873858	1.07282	1.02456	1.07756	0.682783	0.999319	1.0298
AACT_EQLSLLDR_2_y2_1	1.09156	0.87392	1.08505	1.0485	1.02102	0.935944	1.00613	1.08786	0.832714	1.08973	1.06293	0.917804	1.05043	0.908639	0.836326	1.09286	1.05406	1.09481	1.07388	0.879229	1.086	0.937158	0.861846	1.08464	1.05603	0.881068	0.866843	0.819149	0.848507	1.08114	0.83823	0.785166	1.06854	1.00873	1.06876	0.886994	1.11114	1.06256	1.1137	0.823471	1.00767	1.05958
AACT_EQLSLLDR_2_y3_1	1.0735	0.684294	1.0765	1.02907	0.981588	0.904109	0.984067	1.05822	0.83176	1.06213	1.03554	0.864188	1.03474	0.84109	0.818054	1.05223	1.03221	1.05328	1.00829	0.875624	1.07908	0.90047	0.790001	1.06323	1.00558	0.830927	0.752625	0.71791	0.808733	1.06841	0.811542	0.791943	1.04126	0.967917	1.03249	0.835607	1.06498	1.02367	1.07385	0.746824	0.984451	1.04981
AACT_EQLSLLDR_2_y4_1	1.07186	0.67758	1.07674	1.02557	0.960677	0.891525	0.975447	1.07239	0.769039	1.0649	1.0523	0.863418	1.02402	0.821948	0.76524	1.05208	1.05528	1.06704	1.02713	0.836524	1.07851	0.894762	0.802794	1.04695	1.00626	0.847961	0.77163	0.642065	0.799056	1.07167	0.80428	0.670994	1.05585	0.992526	1.02486	0.864734	1.07918	1.04302	1.07941	0.765137	1.00684	1.05165
AACT_EQLSLLDR_2_y5_1	1.07842	0.751929	1.05935	1.06099	0.990644	0.929085	0.978607	1.0551	0.785363	1.05835	1.03123	0.842368	1.0283	0.848116	0.786831	1.05109	1.04108	1.05649	1.02315	0.858092	1.07295	0.893032	0.795091	1.05612	1.01998	0.871328	0.816371	0.771872	0.789374	1.05972	0.819896	0.728272	1.05457	0.960771	1.02303	0.842891	1.06822	1.04052	1.07465	0.762009	0.988377	1.04581
AACT_EQLSLLDR_2_y6_1	1.07162	0.759032	1.05234	1.03101	0.986099	0.915126	0.989169	1.06676	0.802064	1.07228	1.03008	0.887786	1.02548	0.844351	0.779154	1.05835	1.04623	1.06361	1.05523	0.863499	1.06382	0.916065	0.731873	1.03786	0.999784	0.857975	0.750813	0.710129	0.787443	1.07137	0.764115	0.708467	1.05825	0.949356	1.02747	0.833931	1.07106	1.03662	1.07995	0.72427	0.998374	1.00162
AMBP_ETLLQDFR_2_y2_1	0.894626	0.890033	0.924999	0.913522	0.902706	0.900857	0.944811	0.920084	0.878654	0.911221	0.901224	0.912558	0.930812	0.941416	0.877692	0.936727	0.933025	0.863746	0.886311	0.891828	0.916699	0.883954	0.908868	0.923638	0.886221	0.898379	0.914863	0.892505	0.894295	0.876394	0.894648	0.851962	0.924965	0.883712	0.892492	0.901991	0.930197	0.884627	0.917451	0.935956	0.908735	0.925364
AMBP_ETLLQDFR_2_y3_1	0.89845	0.902187	0.908228	0.911338	0.920419	0.872119	0.951854	0.907211	0.865977	0.887128	0.900409	0.9166	0.920818	0.939509	0.880412	0.907369	0.925386	0.8675	0.885694	0.889438	0.898456	0.874547	0.935084	0.899736	0.886919	0.916456	0.913224	0.883949	0.887125	0.881694	0.900116	0.879622	0.921828	0.873093	0.895785	0.900538	0.928752	0.87273	0.910588	0.935577	0.897989	0.925917
AMBP_ETLLQDFR_2_y4_1	0.894551	0.8942	0.925033	0.893635	0.898787	0.904756	0.947268	0.927186	0.856539	0.897394	0.894776	0.922958	0.926524	0.925932	0.872918	0.923915	0.915539	0.871875	0.895956	0.878983	0.916548	0.877031	0.905337	0.900918	0.903051	0.923434	0.91396	0.895076	0.912011	0.872951	0.896522	0.872761	0.905803	0.884263	0.900722	0.915622	0.933584	0.886207	0.899161	0.942994	0.899822	0.924505
AMBP_ETLLQDFR_2_y5_1	0.88926	0.91095	0.887995	0.914343	0.912268	0.875983	0.944302	0.902158	0.875056	0.895684	0.899762	0.904841	0.921393	0.931129	0.87487	0.904187	0.91856	0.856813	0.871305	0.888528	0.903143	0.859337	0.916992	0.882002	0.887939	0.88219	0.905015	0.892837	0.880434	0.881775	0.888991	0.857802	0.916502	0.896591	0.894195	0.897013	0.931381	0.888178	0.89962	0.9614	0.899853	0.91601
AMBP_ETLLQDFR_2_y6_1	0.875211	0.896365	0.893189	0.869271	0.882619	0.872676	0.946095	0.922453	0.851108	0.882237	0.877917	0.912953	0.90619	0.918797	0.873226	0.909583	0.901122	0.823528	0.881908	0.857546	0.88841	0.871735	0.935488	0.869439	0.898101	0.899013	0.87665	0.882976	0.865059	0.847181	0.881418	0.836905	0.925865	0.853887	0.891054	0.895375	0.937339	0.878785	0.905204	0.93745	0.879321	0.922478
AMBP_GECVPGEQEPEPILIPR_2_y13_1	0.910783	0.467057	0.926661	0.738193	0.598206	0.644068	0.852886	0.954436	0.435301	0.921365	0.835007	0.610822	0.964302	0.662877	0.511463	0.924101	0.951495	0.888657	0.850935	0.491744	0.910719	0.678862	0.548339	0.896945	0.863029	0.68162	0.325744	0.58979	0.560844	0.922509	0.539042	0.519348	0.894876	0.775871	0.896664	0.653674	0.915902	0.877678	0.876814	0.527961	0.904097	0.86963
AMBP_GECVPGEQEPEPILIPR_2_y13_2	0.892593	0.499485	0.944767	0.812987	0.735709	0.679011	0.85713	0.943185	0.400975	0.92067	0.858011	0.427652	0.956284	0.73297	0.550539	0.936059	0.95776	0.8669	0.848188	0.614079	0.914636	0.643483	0.577531	0.920055	0.854422	0.745832	0.470464	0.441375	0.52463	0.9394	0.317163	0.500103	0.900688	0.826255	0.922485	0.330946	0.948686	0.909271	0.913522	0.710835	0.916067	0.883487
AMBP_GECVPGEQEPEPILIPR_2_y6_1	0.906502	0.502458	0.947793	0.663746	0.623388	0.528856	0.873348	1.01434	0.620583	0.845058	0.810534	0.565863	0.872546	0.648421	0.544123	0.921973	0.980657	0.816953	0.865725	0.592871	0.845915	0.58885	0.534814	0.915855	0.851891	0.451403	0.534936	0.524216	0.534921	0.954679	0.368145	0.554387	0.890626	0.733416	0.889008	0.536135	0.923099	0.832769	0.928696	0.718996	0.957088	0.917247
AMBP_GECVPGEQEPEPILIPR_2_y8_1	0.91182	0.471048	0.953736	0.768732	0.530121	0.500262	0.80128	0.9672	0.447651	0.870105	0.741803	0.580807	0.89755	0.706164	0.562096	0.958025	0.937731	0.85254	0.879609	0.63263	0.885515	0.57667	0.478967	0.920469	0.823142	0.423647	0.457068	0.474285	0.44116	0.806998	0.487404	0.585795	0.866008	0.712392	0.880873	0.381765	0.914673	0.845835	0.914051	0.602164	0.925794	0.875198
AMBP_GECVPGEQEPEPILIPR_2_y9_1	0.841022	0.57292	1.01171	0.626848	0.545678	0.592879	0.694286	0.990497	0.590394	0.776869	0.780232	0.564196	0.847833	0.498321	0.612422	0.941809	1.02233	0.73073	0.971113	0.472765	0.728295	0.482824	0.562506	0.846686	0.795324	0.532472	0.598522	0.507429	0.471851	0.930498	0.551638	0.503691	0.808917	0.610765	0.88201	0.475447	0.910139	0.786978	0.916199	0.414132	0.785473	0.833042
ANGT_ALQDQLVLVAAK_2_b9_1	1.00419	0.711455	1.11236	1.06478	0.84565	0.744164	1.18143	0.971536	0.623355	1.26126	1.02957	0.709468	1.07424	0.797015	0.891756	1.08939	1.06001	0.955822	0.918939	0.83941	1.09276	0.797967	0.581117	1.03972	1.09344	0.743645	0.805404	0.889249	0.732486	1.13565	0.751848	0.727164	0.990565	0.988158	0.954385	0.697325	1.1139	1.11135	1.10099	0.687079	0.961658	1.05596
ANGT_ALQDQLVLVAAK_2_y10_2	1.03966	0.915269	1.02939	1.04842	0.966972	0.915001	1.02137	1.01706	0.648405	1.02284	1.0745	0.929619	1.08428	0.973563	0.841326	1.03185	1.01414	1.03764	1.0093	0.852581	1.08524	0.923316	0.901181	1.03027	1.03419	0.887702	0.834068	0.793983	0.653229	1.0508	0.814817	0.774761	1.01037	1.04819	1.00919	0.912855	1.04124	1.07173	1.09776	0.827077	0.993048	0.964854
ANGT_ALQDQLVLVAAK_2_y3_1	0.979728	0.881442	0.978058	1.04314	0.968813	0.906052	1.05938	1.04085	0.846993	1.05513	1.08353	0.892302	1.09144	0.916154	0.874424	1.0525	0.993641	1.01398	1.01212	0.929232	1.07325	0.903178	0.801329	1.03107	0.991698	0.87999	0.854369	0.847275	0.834399	0.999596	0.809522	0.862542	1.09378	0.988189	1.02912	0.960653	1.04549	1.03765	1.05725	0.87871	0.998918	1.02328
ANGT_ALQDQLVLVAAK_2_y4_1	1.07395	0.788963	0.99513	1.07732	0.959223	0.835735	1.0616	1.05038	0.728124	1.03533	1.08519	0.899887	1.05816	0.961398	0.814126	1.06715	1.0674	1.05859	1.04527	0.866986	1.08137	0.880376	0.771116	1.05338	1.07417	0.823855	0.835367	0.852586	0.896159	1.12013	0.762766	0.701641	1.03999	1.04715	1.04184	0.867932	1.08205	0.98072	1.07756	0.900932	1.00665	1.05667
ANGT_ALQDQLVLVAAK_2_y5_1	1.02746	0.88528	1.01658	1.04805	0.970941	0.92688	0.971014	1.01225	0.781275	1.07602	1.02858	0.890576	1.03504	0.919963	0.855541	1.05122	0.982067	1.0611	0.99828	0.88921	1.06106	0.841262	0.850997	1.01252	1.02598	0.889995	0.865326	0.76949	0.837365	1.00283	0.828746	0.816712	1.02656	1.03034	1.05282	0.924507	1.06716	1.07993	1.04662	0.87799	1.00998	1.01074
ANGT_ALQDQLVLVAAK_2_y9_1	0.99115	0.83676	1.01398	1.01801	0.923006	0.89593	1.06925	1.03108	0.772449	1.05403	1.01412	0.924168	1.03289	0.917707	0.84689	1.04865	0.988507	0.995123	1.00129	0.916224	1.04383	0.855747	0.871605	1.04836	1.01544	0.877477	0.907224	0.820923	0.905319	1.01149	0.804879	0.734972	1.04842	1.03426	0.986807	0.95008	1.05109	1.02036	1.04861	0.775478	0.96991	1.01125
ANGT_FMQAVTGWK_2_b2_1	0.874101	0.783088	0.887946	0.938355	0.894771	0.824234	0.97579	0.888757	0.802256	0.912471	0.97353	0.843138	0.9417	0.856394	0.668992	0.897045	0.912654	0.909012	0.916285	0.893098	0.900402	0.806521	0.733663	0.931345	0.945631	0.924385	0.785291	0.845912	0.85349	0.885147	0.779269	0.78598	0.943661	0.916163	0.869204	0.877514	0.921098	0.926891	0.927805	0.849703	0.836016	0.900692
ANGT_FMQAVTGWK_2_y4_1	0.923132	0.796342	0.898508	0.906617	0.905914	0.827179	0.941403	0.88584	0.751093	0.901027	0.964564	0.823086	0.945094	0.84151	0.77969	0.887188	0.867547	0.867708	0.949618	0.895003	0.907091	0.848664	0.77737	0.921663	0.929998	0.866495	0.765721	0.821243	0.835218	0.898356	0.814402	0.675802	1.03285	0.955821	0.883744	0.889866	0.940086	0.970432	0.920445	0.728391	0.887441	0.918382
ANGT_FMQAVTGWK_2_y5_1	0.883166	0.768311	0.863619	0.915257	0.884218	0.813915	0.915776	0.838988	0.795085	0.904922	0.968972	0.810123	0.990795	0.882899	0.748572	0.92871	0.883094	0.920121	0.885732	0.823288	0.91111	0.810336	0.710136	0.878452	0.887799	0.750818	0.764516	0.732906	0.776043	0.982703	0.786305	0.739714	0.918317	0.937608	0.891272	0.75107	0.879454	0.883296	0.913536	0.840163	0.83306	0.866138
ANGT_FMQAVTGWK_2_y6_1	0.905401	0.739994	0.876905	0.953578	0.923569	0.825686	0.915382	0.879323	0.779826	0.897945	0.971417	0.863685	0.919336	0.861392	0.826417	0.912306	0.877382	0.883965	0.885614	0.867263	0.949898	0.855835	0.883403	0.933156	0.945461	0.841198	0.807028	0.816332	0.848417	0.923898	0.773007	0.544363	0.928862	0.889646	0.911169	0.869412	0.929998	0.870445	0.903681	0.826285	0.875482	0.905713
ANGT_FMQAVTGWK_2_y7_1	0.899571	0.76726	0.918349	0.921123	0.914829	0.863352	0.932107	0.91438	0.806005	0.926443	0.963669	0.873889	0.963715	0.860255	0.823057	0.934152	0.911513	0.926344	0.904067	0.867047	0.931099	0.861986	0.833328	0.913778	0.90843	0.822767	0.818256	0.815916	0.884043	0.94094	0.821335	0.774226	0.947392	0.95318	0.93244	0.881999	0.892667	0.862218	0.937058	0.820337	0.858026	0.922119
ANGT_SLDFTELDVAAEK_2_y11_1	1.14582	0.860022	1.11767	1.14936	1.00561	0.96206	1.13974	1.12679	0.668898	1.11225	1.07191	0.920139	1.13182	0.893722	0.884419	1.1391	1.09756	1.08948	1.07449	0.912906	1.20012	0.956404	0.895482	1.11949	1.13248	0.819157	0.871801	0.84464	0.797975	1.10009	0.862015	0.802303	1.07528	1.00501	1.05536	0.999165	1.10401	1.05602	1.19297	0.823888	1.12339	1.05644
ANGT_SLDFTELDVAAEK_2_y4_1	1.12463	0.929908	1.16848	1.12078	1.02752	0.932196	1.10109	1.10214	0.779177	1.13597	1.12966	0.951587	1.14553	0.941128	0.892501	1.1883	1.10661	1.138	1.0961	0.882299	1.15916	0.951792	0.645575	1.17718	1.10981	0.904444	0.882917	0.94582	0.931389	1.07952	0.820984	0.923437	1.16426	1.07644	1.08968	0.886924	1.13384	1.1575	1.19356	0.941942	1.06262	1.05483
ANGT_SLDFTELDVAAEK_2_y6_1	1.17149	0.874377	1.10308	1.04262	1.02559	1.08499	1.08029	1.0892	0.663544	1.06596	1.13892	0.985079	1.18375	0.958308	0.97587	1.064	1.09561	1.1178	1.086	0.993905	1.12127	1.05827	0.902392	1.19648	1.07874	0.88507	0.938392	0.802651	0.824916	1.13534	0.876615	0.933064	1.22121	1.14182	1.12406	0.931662	1.14372	1.13526	1.12544	0.975177	1.21671	1.06777
ANGT_SLDFTELDVAAEK_2_y7_1	1.18128	0.872215	1.22541	1.09977	1.0199	0.903068	1.11451	1.13931	0.878493	1.12266	1.10631	0.985138	1.18519	0.996679	0.803914	1.05063	1.08091	1.14253	1.11243	0.886438	1.26384	0.94588	0.929199	1.11361	1.00209	0.949703	0.854604	0.889932	0.860421	1.07089	0.888911	0.755229	1.24328	1.0552	1.08288	0.918828	1.17217	1.11002	1.19172	0.916051	1.10023	1.06972
ANGT_SLDFTELDVAAEK_2_y8_1	1.08469	0.852317	1.14337	1.1017	1.0151	0.957177	1.11166	1.06323	0.800253	1.10353	1.08974	0.882734	1.18562	0.916926	0.827969	1.10317	1.10964	1.13826	1.11519	0.833317	1.1753	0.943768	0.780495	1.11915	1.11284	0.870124	0.816538	0.892548	0.927451	1.07149	0.869254	0.833461	1.10679	1.0468	1.06699	0.888247	1.10407	1.08993	1.19553	0.886472	1.08149	1.05827
ANGT_SLDFTELDVAAEK_2_y9_1	1.09324	0.996793	1.14318	1.088	1.00496	0.973702	1.0933	1.11497	0.951993	1.10324	1.08774	0.969986	1.19729	1.00447	0.931443	1.12104	1.09185	1.09958	1.09455	0.966336	1.13012	0.991972	0.91188	1.10948	1.07254	0.933114	0.933191	0.906925	0.974985	1.0823	0.893315	0.944962	1.06158	1.06536	1.0829	0.909634	1.11206	1.10102	1.17946	0.912216	1.09251	1.05183
APOA1_EQLGPVTQEFWDNLEK_2_y12_2	1.49873	0.622989	1.62063	0.9866	0.903316	0.592946	0.97717	1.56506	0.603425	1.35382	1.08142	0.633918	1.42815	0.59498	0.675926	1.33634	1.63237	1.76047	1.30659	0.526631	1.5571	0.634855	0.63352	1.30476	1.17329	0.534254	0.722602	0.955392	0.547372	1.44655	0.738932	0.60515	1.21928	0.951864	1.37098	0.840169	1.30052	1.34075	1.43402	0.590222	1.41373	1.06593
APOA1_EQLGPVTQEFWDNLEK_2_y13_2	1.39855	0.557998	1.24999	0.913323	0.752061	0.62911	0.915796	1.62198	0.69189	1.50261	1.0662	0.65259	1.50151	0.581088	0.706995	1.61824	1.54191	1.80619	1.34235	0.376884	1.59049	0.626339	0.775938	1.32643	1.2719	0.527014	0.658219	0.840437	0.550601	1.27865	0.918953	0.427761	1.26056	0.80562	1.54507	0.535953	1.44252	3.46263	1.8394	0.246211	1.22148	1.08859
APOA1_EQLGPVTQEFWDNLEK_2_y14_2	1.42298	0.58216	1.4545	0.905605	0.767251	0.697794	0.822087	1.53778	0.776968	1.25631	1.0198	0.551033	1.48888	0.529837	0.531507	1.45789	1.55108	1.64182	1.44237	0.722292	1.4685	0.816822	0.540354	1.29366	1.13004	0.408549	0.570909	0.932535	0.351688	1.16489	0.917174	0.719732	1.1201	0.95899	1.35164	0.726431	1.30731	1.47696	1.25795	0.560453	1.17414	1.12525
APOA1_EQLGPVTQEFWDNLEK_2_y4_1	1.45697	0.645326	1.39671	1.25755	0.956765	0.74573	0.938519	1.57245	0.550876	1.46036	1.0863	0.607731	1.38594	0.614277	0.336581	1.3531	1.6923	1.57258	1.27468	0.808534	1.46202	0.845088	0.500348	1.31614	1.33287	0.477531	0.524263	0.926377	0.554914	1.88988	0.920294	0.788056	1.25078	0.985132	1.2804	0.539512	1.29653	1.57613	1.41119	0.556504	1.12442	1.11347
APOA1_EQLGPVTQEFWDNLEK_2_y5_1	1.50884	0.637951	1.45843	0.815154	1.08263	0.586414	0.963129	1.51771	0.511259	1.33166	0.997489	0.605408	1.48502	0.776551	0.570893	1.40502	1.55975	1.72416	1.35548	0.521862	1.42405	0.74996	0.445409	1.46356	1.14729	0.520904	0.689157	0.781051	0.659225	1.29424	0.855528	0.855001	1.17993	0.716681	1.27172	0.747632	1.41517	1.41754	1.31198	0.66131	1.28942	0.961517
APOA1_LLDNWDSVTSTFSK_2_y5_1	1.60357	1.16907	1.42795	1.47411	1.2419	1.16271	1.32056	1.4494	1.19055	1.46126	1.35064	1.19128	1.45204	1.18831	1.13653	1.37876	1.50842	1.3694	1.32126	1.31277	1.40149	1.18191	1.20034	1.43069	1.40198	1.10483	1.15297	1.12705	1.17168	1.36207	1.21854	1.13082	1.46015	1.30188	1.38776	1.13563	1.45964	1.49015	1.51789	1.07673	1.35838	1.35496
APOA1_LLDNWDSVTSTFSK_2_y6_1	1.41343	1.13999	1.36112	1.31811	1.21433	1.15935	1.26281	1.43878	1.18233	1.37518	1.32372	1.16545	1.38196	1.20247	1.12056	1.38037	1.53361	1.39794	1.33922	1.22206	1.42878	1.17614	1.17559	1.41712	1.3901	1.09266	1.15141	1.11219	1.16588	1.34264	1.18234	1.0691	1.38428	1.30131	1.33681	1.18078	1.40394	1.38043	1.42178	1.04993	1.32074	1.33438
APOA1_LLDNWDSVTSTFSK_2_y7_1	1.44516	1.13213	1.41485	1.42268	1.19157	1.14417	1.34376	1.52636	1.26231	1.56143	1.33227	1.22885	1.41852	1.18595	1.19813	1.41543	1.55763	1.47172	1.4239	1.33784	1.42484	1.1852	1.23902	1.41436	1.53163	1.12127	1.17378	1.11514	1.18498	1.48355	1.22145	0.99748	1.53373	1.31688	1.35969	1.20121	1.48582	1.76152	1.46891	1.08854	1.35337	1.28726
APOA1_LLDNWDSVTSTFSK_2_y8_1	1.4233	1.20171	1.38268	1.37423	1.17938	1.17518	1.26287	1.48194	1.23196	1.36906	1.32625	1.23066	1.46568	1.17101	1.1427	1.36511	1.47639	1.42882	1.43366	1.24542	1.40652	1.16982	1.16367	1.41107	1.37736	1.08472	1.18167	1.09791	1.1115	1.38104	1.13357	1.0948	1.36598	1.24839	1.37482	1.13488	1.41658	1.45386	1.45184	1.07123	1.34417	1.38609
APOA1_LLDNWDSVTSTFSK_2_y9_1	1.38242	1.12526	1.37588	1.28586	1.19582	1.15419	1.26362	1.41228	1.19778	1.34815	1.29555	1.15445	1.35179	1.15625	1.12269	1.35876	1.46584	1.3986	1.29579	1.23612	1.41598	1.16149	1.11556	1.33424	1.3653	1.13458	1.14185	1.1235	1.10938	1.32087	1.10588	1.05889	1.38797	1.27168	1.34006	1.20188	1.37135	1.43357	1.36495	1.07218	1.30191	1.3012
APOA2_SPELQAEAK_2_b3_1	1.14225	1.09432	1.13755	1.132	1.10452	1.13927	1.15454	1.14873	1.07869	1.12226	1.13818	1.10682	1.11614	1.13247	1.13646	1.13797	1.18439	1.14637	1.15193	1.108	1.16496	1.10394	1.09798	1.14198	1.11014	1.09196	1.09426	1.10521	1.09985	1.14661	1.09367	1.12581	1.20671	1.18887	1.0913	1.11008	1.15436	1.15741	1.13847	1.12526	1.11759	1.14364
APOA2_SPELQAEAK_2_y2_1	1.14294	1.10441	1.13837	1.12838	1.11044	1.13008	1.10934	1.19612	1.07685	1.12081	1.13987	1.12432	1.15087	1.13589	1.14614	1.15399	1.17864	1.15352	1.13568	1.11088	1.17145	1.11766	1.12365	1.14433	1.13348	1.10811	1.10359	1.1202	1.10378	1.13624	1.10598	1.10816	1.16926	1.1695	1.09598	1.12312	1.15642	1.14617	1.13744	1.13134	1.10821	1.15231
APOA2_SPELQAEAK_2_y4_1	1.13581	1.08294	1.13658	1.12008	1.09756	1.10681	1.10731	1.187	1.06259	1.10315	1.12963	1.10932	1.14112	1.13304	1.11698	1.13147	1.16791	1.15831	1.14554	1.10453	1.15483	1.11086	1.11215	1.12209	1.0991	1.10344	1.10025	1.11463	1.10783	1.12615	1.09858	1.11259	1.15956	1.17446	1.08142	1.1104	1.15513	1.11539	1.12998	1.13333	1.0904	1.14723
APOA2_SPELQAEAK_2_y5_1	1.14944	1.10115	1.12657	1.12381	1.09607	1.13131	1.10864	1.18068	1.08013	1.09883	1.13453	1.09559	1.12669	1.12493	1.12486	1.1349	1.16324	1.14844	1.13057	1.10581	1.154	1.1105	1.11741	1.1316	1.11069	1.10759	1.08905	1.10916	1.11644	1.12983	1.10599	1.09495	1.1628	1.16172	1.09435	1.10495	1.14566	1.12376	1.11582	1.12764	1.10173	1.14568
APOA2_SPELQAEAK_2_y6_1	1.13028	1.10737	1.12631	1.11473	1.0905	1.10945	1.10833	1.1638	1.07421	1.09783	1.12752	1.11291	1.15997	1.12108	1.09878	1.11809	1.17078	1.13876	1.12634	1.0917	1.14737	1.09878	1.10513	1.13459	1.10016	1.09283	1.07998	1.1	1.10535	1.13445	1.08157	1.10217	1.15739	1.14368	1.08687	1.10555	1.13795	1.12011	1.13797	1.11616	1.08199	1.14458
APOA2_SPELQAEAK_2_y7_1	1.13641	1.09243	1.13533	1.1185	1.10944	1.11106	1.11758	1.14718	1.06886	1.10331	1.13587	1.09965	1.13047	1.12526	1.09436	1.1223	1.17563	1.15695	1.11709	1.09309	1.16713	1.10036	1.11945	1.12325	1.1049	1.10056	1.08422	1.10854	1.1134	1.12438	1.10206	1.11928	1.16581	1.15396	1.0954	1.09852	1.15613	1.10601	1.12129	1.11231	1.09807	1.13819
APOA2_SPELQAEAK_2_y8_2	1.12185	1.0845	1.12535	1.11004	1.08679	1.10703	1.10816	1.14851	1.07024	1.09956	1.1235	1.092	1.1403	1.11653	1.08703	1.1121	1.16703	1.13949	1.1165	1.09705	1.14541	1.09846	1.10696	1.11127	1.10055	1.09101	1.08024	1.09934	1.10695	1.11174	1.09194	1.09396	1.14678	1.14217	1.10306	1.09908	1.1346	1.14225	1.13176	1.1143	1.08733	1.1323
APOA4_IDQNVEELK_2_b2_1	1.01384	0.817981	0.978503	0.900677	0.868188	0.81583	0.929287	0.918709	0.849936	0.960111	0.9022	0.811094	0.988889	0.881314	0.861982	0.960093	0.956713	0.908691	0.962495	0.870202	0.938238	0.915257	0.827812	0.953586	0.977186	0.876318	0.77078	0.823431	0.85965	0.967945	0.781427	0.770149	0.944044	0.904043	0.997883	0.83045	0.968768	0.924134	0.952868	0.799394	0.950933	0.905323
APOA4_IDQNVEELK_2_y2_1	1.00961	0.86966	0.945954	0.947886	0.895459	0.842121	0.964356	1.03944	0.857425	0.967992	0.966193	0.847814	1.00823	0.90412	0.830536	0.989629	1.04361	0.983119	0.97104	0.883474	1.01238	0.942725	0.906309	0.980227	0.985586	0.901343	0.800579	0.835164	0.886685	0.99805	0.805499	0.817017	0.971048	0.912188	1.01687	0.856648	0.970203	0.967463	0.943915	0.809419	0.95884	0.972112
APOA4_IDQNVEELK_2_y4_1	1.01106	0.827286	1.02558	0.948635	0.85954	0.827922	0.937706	1.00019	0.825713	0.955259	0.931699	0.812468	0.995965	0.860741	0.847552	0.98572	1.03485	0.985169	0.94177	0.853116	1.00522	0.925846	0.796231	0.976644	0.999192	0.866811	0.800789	0.793469	0.85925	0.992053	0.679563	0.746799	0.9815	0.864966	0.994745	0.849435	0.991628	0.942412	0.965677	0.806059	0.955222	0.938829
APOA4_IDQNVEELK_2_y6_1	1.03624	0.80964	0.983831	0.926599	0.877972	0.919306	0.876082	1.01686	0.809171	0.962347	1.00606	0.773175	0.986562	0.887915	0.831828	0.991872	1.02426	0.976248	0.956188	0.874286	1.0105	0.915332	0.859376	0.984222	0.984093	0.864815	0.859434	0.768248	0.886893	0.980906	0.81895	0.782686	0.952333	0.923244	1.00609	0.785691	0.990786	0.956991	0.999342	0.867345	0.954495	0.922435
APOA4_IDQNVEELK_2_y7_2	1.00668	0.772778	0.951523	0.903071	0.812044	0.828389	0.941885	0.9242	0.788494	0.949886	0.891949	0.800495	0.942935	0.877274	0.840962	0.932871	0.967071	0.90455	0.934828	0.871956	0.918464	0.897574	0.826939	0.938016	0.968813	0.84328	0.77651	0.829273	0.865949	0.948564	0.710303	0.751901	0.91604	0.845483	1.00624	0.827362	0.95391	0.940593	0.915776	0.786222	0.948872	0.892355
APOA4_ISASAEELR_2_b2_1	1.02796	0.979441	1.02228	1.00161	0.924735	0.933092	0.986836	0.982342	0.974097	0.97985	1.03096	0.970577	0.979656	0.991716	0.955979	0.969467	1.02979	0.955396	1.01405	0.976643	0.987518	1.00985	0.94585	0.998308	1.03145	0.994404	0.955227	0.980038	0.984462	0.965287	0.961903	0.930349	1.00627	0.899738	0.995367	0.937791	1.01242	0.954262	0.966781	0.954015	1.00787	1.0177
APOA4_ISASAEELR_2_y6_1	1.01879	0.990155	0.995266	1.00496	0.929121	0.916566	1.00122	0.978408	0.975145	0.9843	1.04538	0.962281	0.964203	0.982961	0.953459	0.97029	0.988111	0.959862	0.989758	0.950664	0.990371	0.99734	0.95159	1.02485	1.02123	0.997823	0.957965	0.994581	0.971658	0.966092	0.938123	0.89644	0.990679	0.916451	0.989116	0.929506	1.0303	0.958165	0.964317	0.953175	1.00643	1.02088
APOA4_ISASAEELR_2_y7_1	0.994231	0.984236	0.982821	0.996134	0.906969	0.947869	0.983892	0.985667	0.974675	0.985069	1.02321	0.947657	0.972819	1.00056	0.970018	0.993046	0.997712	0.958841	0.990586	0.961422	1.00224	1.0371	0.957667	1.00564	1.02266	0.995689	0.928559	0.968712	0.985631	0.965522	0.932549	0.932213	0.98871	0.937541	0.990945	0.932382	1.01087	0.988703	0.963917	0.957146	1.01254	1.03466
APOA4_ISASAEELR_2_y7_2	1.01523	1.00232	0.973672	1.00033	0.923924	0.900875	1.00656	1.05725	0.996416	0.967871	1.00862	0.916705	0.953187	1.01299	0.945786	0.958861	1.06475	0.923614	0.993527	0.928312	1.01643	0.992296	1.00635	0.95469	0.980195	0.994237	0.933765	0.978545	0.998298	0.980828	0.971267	0.849089	1.01363	0.899686	1.00828	0.831154	1.02405	0.947319	0.925661	0.933073	1.00613	1.07088
APOA4_ISASAEELR_2_y8_1	0.985829	0.970944	1.02385	1.01408	0.929793	0.920498	0.981572	0.999057	0.949909	0.980919	1.03171	0.94314	0.97226	1.00398	0.969072	0.970538	0.995842	0.948545	0.995089	0.966589	0.998379	1.0262	0.975068	1.00953	1.01996	0.996112	0.926577	0.97442	0.991732	0.982368	0.947378	0.962691	0.999053	0.928816	0.993987	0.924095	1.00225	0.95672	0.958199	0.955651	1.01104	1.02132
APOC1_EFGNTLEDK_2_y2_1	0.981786	0.683562	0.989615	0.880382	0.883945	0.75969	0.914975	1.00171	0.815401	0.984914	0.919778	0.834722	0.958161	0.854259	0.832101	0.93139	1.03184	1.00179	0.930222	0.865619	0.975719	0.89806	0.795153	0.968158	0.96138	0.84219	0.703689	0.81617	0.772826	0.968041	0.756012	0.78298	0.986882	0.945161	0.956141	0.786581	1.00382	0.932134	0.947718	0.81755	0.947162	0.967647
APOC1_EFGNTLEDK_2_y3_1	0.984197	0.689509	0.982367	0.861078	0.872901	0.785604	0.902264	1.01307	0.783558	0.979463	0.930292	0.79942	0.948643	0.823039	0.830238	0.953418	1.01918	1.00089	0.931965	0.861119	0.988453	0.87186	0.794684	0.959569	0.95212	0.836524	0.714149	0.84855	0.792483	0.960763	0.703229	0.790824	0.979023	0.93756	0.93376	0.746656	1.01594	0.936566	0.950816	0.779471	0.953095	0.970557
APOC1_EFGNTLEDK_2_y4_1	0.939505	0.669993	0.945004	0.847395	0.846402	0.721832	0.880502	0.963381	0.782356	0.92083	0.886283	0.79813	0.912209	0.820149	0.795233	0.883304	0.970065	0.94608	0.887545	0.818542	0.944913	0.834833	0.769658	0.917328	0.911751	0.808971	0.657855	0.788712	0.740678	0.922547	0.728788	0.760092	0.936332	0.900907	0.901661	0.760134	0.966218	0.899082	0.89019	0.765749	0.916942	0.914443
APOC1_EFGNTLEDK_2_y5_1	0.98705	0.830886	0.990913	0.947832	0.879918	0.805607	0.964027	1.00323	0.939622	0.980427	0.94704	0.873241	0.960476	0.902723	0.965171	0.928508	1.02262	0.992573	0.942623	0.875412	0.979471	0.887307	0.901547	0.96014	0.966252	0.883425	0.730225	0.916277	0.829791	0.987491	0.839647	0.87358	0.976904	0.939293	0.957003	0.916906	1.02343	0.930451	0.934165	0.86329	0.961154	0.984577
APOC1_EFGNTLEDK_2_y6_1	0.992654	0.659979	0.99233	0.838754	0.865893	0.741947	0.896081	1.03664	0.767667	0.965592	0.893623	0.746201	0.947432	0.808799	0.813664	0.91505	1.03783	0.996737	0.909252	0.807818	0.950042	0.864669	0.76933	0.970942	0.970895	0.859491	0.537348	0.804765	0.731852	0.98081	0.739532	0.755525	0.979941	0.945111	0.955427	0.756995	1.02753	0.923489	0.940908	0.798715	0.933421	0.967327
APOC1_EFGNTLEDK_2_y7_1	0.987738	0.657535	0.981968	0.873953	0.880568	0.76648	0.917168	1.00943	0.803625	0.966721	0.932954	0.818611	0.951831	0.850679	0.810686	0.921507	1.02356	0.997118	0.929025	0.85857	0.980502	0.876031	0.774979	0.964511	0.955407	0.846324	0.708795	0.791422	0.777941	0.96581	0.767422	0.790668	0.977776	0.956091	0.939845	0.754499	1.02598	0.934105	0.950601	0.814938	0.94422	0.96854
APOC2_ESLSSYWESAK_2_y3_1	0.940519	0.940441	1.03997	0.970526	0.969678	0.967388	0.967401	0.996382	0.989008	0.996005	1.0571	1.05974	1.05056	0.983183	1.00361	0.878968	1.03266	0.985014	0.988435	0.962295	1.01633	0.96073	1.01054	1.02881	0.949269	0.938648	0.954458	1.01615	0.977703	0.90216	1.00272	1.05852	1.00523	1.04423	0.990807	1.02189	0.999308	1.03155	1.01944	1.0338	0.989829	1.00154
APOC2_ESLSSYWESAK_2_y4_1	0.962583	0.960982	1.03643	0.946435	1.0514	0.92544	0.964201	0.986295	0.989615	1.01097	1.0124	1.01489	1.06572	1.02094	0.999658	0.927782	0.97889	0.990239	1.03643	0.925943	1.00562	1.00695	1.00492	1.00739	0.970911	0.977098	0.954896	0.935631	0.988632	1.02842	1.03758	0.957437	0.996884	1.10573	0.963234	0.988576	0.963894	1.03946	0.962626	1.05462	1.03486	1.02036
APOC2_ESLSSYWESAK_2_y5_1	0.999559	0.976418	1.05159	0.958616	0.997509	0.946133	1.02629	0.980958	0.980064	0.969675	1.02463	1.06443	1.04498	0.992386	1.03819	0.959018	1.04063	0.960988	0.997174	0.979333	1.00838	0.977587	1.01626	1.04033	0.986462	0.990453	0.998564	0.997324	0.984197	0.976496	1.0079	0.99408	1.00444	1.05663	0.993697	1.05921	1.03679	1.03117	0.990087	1.05548	1.01494	1.05935
APOC2_ESLSSYWESAK_2_y7_1	0.969026	0.936983	1.04159	0.961599	1.01374	0.941403	0.957497	0.983401	0.988318	0.987564	1.02228	1.0258	0.983116	1.03508	1.04329	0.949418	1.02446	0.983176	0.98574	1.01394	0.998802	0.955924	1.00727	1.03012	0.978713	0.949947	0.947768	0.972286	1.01113	1.01401	1.02896	0.985816	1.03359	1.05217	0.951437	0.993685	1.01957	1.02822	1.02868	1.06514	1.00036	1.05305
APOC2_ESLSSYWESAK_2_y8_1	0.968317	0.987088	1.07454	0.951282	1.01794	0.984959	1.01323	1.01616	1.00044	1.01679	1.0556	1.05396	1.01563	0.990048	0.980491	0.970327	0.986282	0.982748	1.02255	0.987505	0.99808	0.973144	1.03035	1.04687	1.01741	0.962749	0.987356	0.985286	1.04506	1.01311	1.01765	0.994973	1.03247	1.04729	1.01897	0.997281	1.05778	1.0319	1.04631	1.04453	0.979877	1.05492
APOC2_TYLPAVDEK_2_b2_1	0.950137	0.978551	1.02377	0.956296	0.976446	0.939071	0.984106	0.97191	0.975681	0.984641	1.02628	1.00892	0.998912	0.990748	0.999477	0.93931	0.981224	0.963375	0.979288	0.970147	1.01037	0.965462	1.00994	1.01353	0.978177	0.947574	0.958359	0.972661	0.970029	0.989984	0.986327	0.99347	1.00786	1.01442	0.988841	1.00132	1.00311	1.03354	0.997556	1.01458	0.967404	0.995384
APOC2_TYLPAVDEK_2_b3_1	0.923365	0.965758	1.0225	0.9519	0.988235	0.941978	0.960213	0.975396	0.973122	0.979569	1.04656	1.02694	0.99899	0.980843	1.05874	0.922332	1.00081	0.988873	0.962432	0.956461	0.989065	0.964656	1.0101	1.02472	0.965285	0.921003	0.958418	0.961789	0.978573	0.98297	0.958523	0.995869	0.998635	1.05279	0.980796	0.988883	1.00579	1.02478	0.994674	1.03366	0.974407	0.964164
APOC2_TYLPAVDEK_2_y6_1	0.943064	0.97453	1.021	0.945027	0.980369	0.939557	0.982003	0.969956	0.973515	0.978075	1.02931	1.00964	0.997453	0.999274	1.024	0.94999	0.988458	0.97189	0.980149	0.968388	0.992337	0.968753	1.00777	1.00542	0.983442	0.931351	0.953203	0.959259	0.98418	0.989329	0.987753	1.01093	1.00064	1.01943	0.981428	0.997384	1.01062	1.02012	1.00151	1.01229	0.974644	1.00568
APOC2_TYLPAVDEK_2_y7_1	0.953388	0.928776	1.02218	0.935985	0.970942	0.943558	0.966883	0.961467	0.972093	0.988213	1.03441	1.00051	0.994256	1.00011	0.991908	0.948733	0.987829	0.96785	0.963176	0.967268	1.01669	0.963293	1.0057	1.01343	0.96092	0.951628	0.954993	0.948268	0.988823	0.994703	0.985392	0.995758	1.00252	1.049	0.981284	0.999655	1.00685	1.0269	0.998164	1.00919	0.968796	1.0086
APOC3_DALSSVQESQVAQQAR_2_y4_1	1.16708	1.17251	1.17656	1.11288	1.16711	1.13276	1.18723	1.20791	1.16751	1.14681	1.22669	1.20193	1.18114	1.19999	1.19591	1.13464	1.2064	1.17575	1.18317	1.13234	1.21561	1.15436	1.2459	1.21353	1.20083	1.19549	1.14348	1.18886	1.18759	1.19675	1.2075	1.16889	1.29363	1.1917	1.1845	1.16446	1.22394	1.20887	1.1811	1.2611	1.16241	1.20593
APOC3_DALSSVQESQVAQQAR_2_y5_1	1.12088	1.14303	1.21823	1.12612	1.13698	1.12877	1.16692	1.18022	1.13316	1.15431	1.21306	1.16991	1.18254	1.2181	1.2023	1.11617	1.24285	1.13284	1.17516	1.13858	1.22283	1.15781	1.16114	1.21443	1.18073	1.15933	1.20043	1.21864	1.1657	1.16435	1.17263	1.1814	1.22821	1.20515	1.15983	1.1932	1.19437	1.22853	1.16236	1.21538	1.16904	1.16286
APOC3_DALSSVQESQVAQQAR_2_y6_1	1.13729	1.18752	1.25281	1.19724	1.12886	1.12622	1.19979	1.20222	1.11773	1.18797	1.2545	1.25169	1.21138	1.19672	1.20742	1.12591	1.29398	1.15014	1.16849	1.12393	1.17601	1.13349	1.20722	1.23241	1.24514	1.17833	1.19327	1.18839	1.16284	1.13346	1.17426	1.16816	1.2328	1.2243	1.20393	1.21123	1.2129	1.19745	1.146	1.29373	1.16561	1.20384
APOC3_DALSSVQESQVAQQAR_2_y7_1	1.12738	1.16327	1.28598	1.19461	1.14488	1.1097	1.17764	1.27228	1.21607	1.15648	1.2078	1.20794	1.1963	1.21803	1.16209	1.12208	1.24625	1.2253	1.14004	1.19507	1.22133	1.16212	1.16952	1.21504	1.22016	1.21647	1.19836	1.22523	1.1767	1.22918	1.2258	1.16448	1.25617	1.23224	1.18124	1.18559	1.24063	1.22622	1.21755	1.29151	1.151	1.1542
APOC3_DALSSVQESQVAQQAR_2_y8_1	1.14268	1.13937	1.16561	1.18553	1.19362	1.11564	1.14955	1.20649	1.13439	1.17011	1.22178	1.2393	1.15289	1.19595	1.16803	1.14725	1.19182	1.15611	1.16245	1.15982	1.19575	1.1454	1.22097	1.18382	1.24662	1.15197	1.17018	1.15166	1.1758	1.18205	1.19573	1.18095	1.24558	1.21669	1.14154	1.18914	1.23537	1.23581	1.14472	1.24386	1.13889	1.15502
APOC3_GWVTDGFSSLK_2_b2_1	1.14786	1.13637	1.19788	1.16493	1.17861	1.14925	1.17724	1.17522	1.15887	1.18793	1.21083	1.18264	1.18719	1.17876	1.1506	1.14258	1.21345	1.18451	1.15995	1.155	1.19133	1.15971	1.15334	1.21556	1.24351	1.14168	1.11784	1.15204	1.16715	1.15014	1.14164	1.15509	1.24624	1.25058	1.15827	1.17689	1.21828	1.22851	1.17282	1.20095	1.15339	1.16617
APOC3_GWVTDGFSSLK_2_b3_1	1.16788	1.18077	1.24614	1.19113	1.22227	1.15779	1.16694	1.20624	1.16849	1.22571	1.23161	1.21881	1.20598	1.18672	1.18235	1.16247	1.24447	1.19186	1.14226	1.17226	1.24522	1.16908	1.17157	1.21111	1.28072	1.14366	1.17585	1.2046	1.19157	1.23733	1.18545	1.16384	1.29988	1.29273	1.17951	1.17922	1.2471	1.2616	1.16446	1.25298	1.16876	1.19964
APOC3_GWVTDGFSSLK_2_y7_1	1.17776	1.13062	1.20466	1.17849	1.18159	1.15705	1.18357	1.1995	1.20112	1.20445	1.2553	1.18947	1.18541	1.20246	1.17476	1.15831	1.25178	1.19719	1.13304	1.18102	1.26618	1.15917	1.19616	1.24663	1.25916	1.16853	1.12929	1.16922	1.19497	1.16091	1.16968	1.15757	1.24727	1.26013	1.17138	1.26022	1.21357	1.25857	1.22627	1.24258	1.16583	1.1598
APOC3_GWVTDGFSSLK_2_y8_1	1.12608	1.13865	1.21739	1.16504	1.17887	1.13293	1.16588	1.17525	1.14702	1.16423	1.23898	1.16987	1.19878	1.19074	1.18399	1.13945	1.21664	1.18742	1.15904	1.15054	1.23903	1.14664	1.16829	1.21604	1.21622	1.14255	1.13563	1.15848	1.16702	1.16202	1.15436	1.14752	1.21279	1.18316	1.16375	1.19773	1.21616	1.2428	1.17035	1.21805	1.15745	1.14616
APOC3_GWVTDGFSSLK_2_y9_1	1.14671	1.13871	1.21058	1.17059	1.18933	1.13398	1.17367	1.18782	1.1513	1.1806	1.22591	1.19249	1.17827	1.20199	1.18133	1.15386	1.24755	1.16304	1.15785	1.17834	1.19917	1.14199	1.1583	1.20156	1.2321	1.15728	1.13461	1.17751	1.17399	1.161	1.14221	1.17797	1.26465	1.2226	1.16815	1.19131	1.23255	1.24057	1.18316	1.22737	1.13125	1.17298
APOC4_AWFLESK_2_b2_1	0.810848	0.607462	0.83282	0.774849	0.778477	0.748672	0.799291	0.792671	0.705386	0.779984	0.817697	0.793867	0.796113	0.733406	0.703066	0.788877	0.817433	0.745318	0.736772	0.720814	0.82894	0.667972	0.742368	0.748534	0.769835	0.671114	0.686504	0.713765	0.722706	0.804457	0.727032	0.623086	0.806898	0.789793	0.81026	0.721176	0.837307	0.796473	0.795789	0.775956	0.779825	0.791546
APOC4_AWFLESK_2_y4_1	0.761659	0.517216	0.757043	0.544634	0.719521	0.568545	0.689912	0.671879	0.657562	0.692262	0.728836	0.790547	0.724271	0.628382	0.556463	0.671246	0.78113	0.507819	0.609003	0.619353	0.806727	0.614049	0.557538	0.7535	0.713348	0.562034	0.570021	0.628733	0.700161	0.768444	0.521422	0.641027	0.769895	0.707661	0.729443	0.702009	0.830316	0.777433	0.78325	0.617906	0.746964	0.713793
APOC4_AWFLESK_2_y5_1	0.807438	0.637631	0.833535	0.745488	0.770727	0.705478	0.786782	0.787631	0.712393	0.770074	0.804052	0.786392	0.816873	0.745844	0.689467	0.779214	0.807735	0.755139	0.759924	0.707603	0.811801	0.699827	0.717975	0.766947	0.789341	0.722185	0.715544	0.709594	0.718737	0.751562	0.705841	0.699277	0.807176	0.795203	0.801943	0.737963	0.84517	0.79038	0.793293	0.779045	0.794805	0.797136
APOD_CPNPPVQENFDVNK_2_b3_1	1.06305	1.0572	1.08479	1.05021	1.03716	1.03865	1.07763	1.09277	0.964488	1.0892	1.08168	1.05155	1.03001	1.06411	1.00652	1.10927	1.07133	1.04524	1.04225	1.02323	1.05022	0.986061	1.02575	1.04264	1.0161	1.03503	1.032	1.02028	1.00821	1.05907	1.03834	1.00457	1.00542	1.04709	1.0992	0.982012	1.13408	1.0474	1.05124	1.00137	1.05376	1.04793
APOD_CPNPPVQENFDVNK_2_y10_1	1.05752	0.964406	1.06201	1.0549	1.01043	0.997169	1.02868	1.29065	0.96179	1.01649	1.11722	1.04569	0.951137	1.08295	1.01026	1.0945	1.06032	1.00037	0.926062	1.00153	0.995243	0.99268	0.991814	0.982551	1.03986	0.952347	1.02239	0.947731	1.01919	1.00959	0.880382	0.94542	0.915842	1.03469	1.05486	0.915356	1.04028	1.07583	1.03819	0.967202	1.09905	1.02098
APOD_CPNPPVQENFDVNK_2_y11_1	0.999631	0.988767	1.04439	1.00676	0.935904	1.01534	1.03693	1.05884	0.923813	1.04007	1.08009	1.03741	0.987025	1.04378	0.975262	1.07892	1.01209	1.03656	0.979564	0.976741	1.06209	0.958217	1.00764	0.991941	0.976194	0.992858	0.981504	0.966395	1.0101	1.05052	0.994971	0.958397	0.951436	0.994287	1.02398	0.942941	1.09556	1.03825	1.01352	0.947148	1.04899	1.01741
APOD_CPNPPVQENFDVNK_2_y11_2	1.04861	0.985218	1.04113	1.04787	0.979865	0.98853	1.0205	1.05671	0.96428	1.03435	1.04953	0.984483	0.96973	1.05589	1.02951	1.0991	1.03837	1.00073	1.00741	0.962616	1.0603	0.970716	1.00378	0.975341	0.999737	0.982272	0.979761	1.02282	0.989894	1.04268	0.991866	0.961142	1.03507	1.00232	1.01984	0.984887	1.05168	1.0006	1.01406	0.950548	1.00848	1.02904
APOD_VLNQELR_2_b2_1	0.913794	0.895866	0.932314	0.937816	0.906301	0.895155	0.945645	0.945732	0.880656	0.951808	0.95118	0.90529	0.902099	0.93078	0.939658	0.955506	0.930268	0.918672	0.907501	0.907363	0.938798	0.881904	0.925252	0.919931	0.91633	0.902961	0.927897	0.886447	0.91209	0.931713	0.881766	0.886206	0.906355	0.922305	0.924818	0.875563	0.958734	0.932746	0.963619	0.882809	0.927212	0.963967
APOD_VLNQELR_2_y2_1	0.900223	0.800657	0.866176	0.868701	0.868229	0.844392	0.862338	0.889806	0.850463	0.902251	0.887571	0.86508	0.870231	0.827701	0.856323	0.8879	0.893917	0.879167	0.843652	0.851211	0.857758	0.847072	0.883577	0.895081	0.864137	0.868257	0.85565	0.855269	0.848015	0.87173	0.846592	0.824251	0.810107	0.828537	0.867353	0.834071	0.937429	0.874374	0.886967	0.850832	0.869265	0.90418
APOD_VLNQELR_2_y3_1	0.898761	0.892577	0.906045	0.894672	0.869193	0.885526	0.892	0.910891	0.868376	0.912831	0.921119	0.867311	0.893178	0.868696	0.879793	0.918799	0.898321	0.8902	0.862676	0.867131	0.902737	0.87424	0.870305	0.905733	0.883584	0.870017	0.888824	0.862697	0.860234	0.90166	0.860983	0.848496	0.879708	0.870321	0.875322	0.824688	0.940446	0.894512	0.899171	0.85728	0.866498	0.905623
APOD_VLNQELR_2_y4_1	0.926004	0.884661	0.94212	0.928463	0.901849	0.901305	0.93905	0.934315	0.87263	0.932927	0.945857	0.935618	0.909371	0.921333	0.922189	0.96441	0.938984	0.913768	0.904979	0.896237	0.931609	0.885622	0.918809	0.941747	0.915312	0.910112	0.936575	0.897819	0.895659	0.923008	0.870163	0.863579	0.909393	0.914354	0.924513	0.881858	0.996851	0.938497	0.949004	0.8595	0.934874	0.935946
APOD_VLNQELR_2_y5_1	0.937163	0.891069	0.937119	0.945996	0.909199	0.913464	0.952522	0.944842	0.888472	0.960677	0.957181	0.940134	0.940381	0.936537	0.927203	0.959556	0.940557	0.925134	0.916598	0.915579	0.935747	0.89561	0.927121	0.926727	0.950715	0.91084	0.912549	0.90473	0.910052	0.926033	0.894962	0.902669	0.904232	0.921334	0.930678	0.888403	0.970604	0.941036	0.969224	0.886888	0.934007	0.964989
APOD_VLNQELR_2_y5_2	0.881465	0.841101	0.869832	0.880679	0.861053	0.857625	0.860406	0.892569	0.846166	0.888946	0.882779	0.858958	0.869087	0.842946	0.863406	0.914587	0.8853	0.900562	0.881641	0.846517	0.856108	0.829829	0.865208	0.871252	0.873003	0.833299	0.856973	0.85169	0.868956	0.886146	0.820554	0.865431	0.851837	0.843808	0.839302	0.818549	0.920413	0.888376	0.868931	0.826572	0.882254	0.867876
APOD_VLNQELR_2_y6_1	0.929373	0.908102	0.940531	0.98299	0.897195	0.912737	0.968223	0.944826	0.883008	0.949318	0.950806	0.945227	0.90493	0.920385	0.955523	0.946071	0.917835	0.903905	0.923445	0.916091	0.943645	0.89548	0.910497	0.917588	0.944817	0.904179	0.90486	0.889562	0.910926	0.933572	0.886144	0.882402	0.887473	0.898956	0.932079	0.886463	0.967608	0.903841	0.952304	0.917505	0.918171	0.971923
APOE_LEEQAQQIR_2_b2_1	0.828057	0.743071	0.833172	0.857039	0.798502	0.722755	0.839464	0.86461	0.754297	0.828812	0.800893	0.766403	0.820471	0.816744	0.792649	0.768808	0.793285	0.830889	0.780418	0.795709	0.841947	0.798676	0.786249	0.811976	0.804323	0.788283	0.750999	0.736771	0.743101	0.816535	0.772139	0.757959	0.827255	0.832571	0.80259	0.781142	0.820032	0.828178	0.777297	0.805803	0.796398	0.791199
APOE_LEEQAQQIR_2_y2_1	0.854706	0.792828	0.835711	0.859987	0.788028	0.69138	0.862421	0.849741	0.7436	0.807068	0.783248	0.784602	0.811499	0.809099	0.787559	0.778676	0.813627	0.796942	0.785261	0.778519	0.841778	0.784297	0.798702	0.809736	0.809955	0.729973	0.758336	0.78064	0.745199	0.805609	0.783509	0.735832	0.85779	0.818513	0.79376	0.77281	0.823276	0.80967	0.813527	0.799189	0.798238	0.785005
APOE_LEEQAQQIR_2_y3_1	0.813082	0.758952	0.839804	0.857232	0.761003	0.722355	0.810998	0.845597	0.708937	0.804119	0.77302	0.778922	0.84026	0.794502	0.788253	0.771155	0.777275	0.813234	0.759421	0.759919	0.803268	0.766603	0.754873	0.781745	0.733412	0.776627	0.767358	0.714336	0.683593	0.804411	0.770306	0.741035	0.841535	0.824926	0.802803	0.791021	0.812836	0.803431	0.772516	0.795646	0.808073	0.788108
APOE_LEEQAQQIR_2_y4_1	0.819693	0.765407	0.815611	0.831024	0.752819	0.647737	0.797092	0.845974	0.718185	0.819787	0.767373	0.777007	0.807821	0.790584	0.721159	0.741943	0.778954	0.832795	0.77198	0.767645	0.814209	0.760443	0.793982	0.794499	0.793936	0.720252	0.741794	0.675251	0.736394	0.768599	0.73708	0.700325	0.800854	0.777016	0.788859	0.78055	0.805787	0.77808	0.775408	0.7628	0.791687	0.763799
APOE_LEEQAQQIR_2_y5_1	0.822113	0.723448	0.824012	0.848801	0.768806	0.743704	0.835264	0.8712	0.741313	0.812214	0.7977	0.73938	0.823909	0.807481	0.792948	0.774101	0.812774	0.810598	0.738231	0.779936	0.822532	0.786577	0.770248	0.80113	0.758969	0.738828	0.734565	0.747994	0.706694	0.777048	0.744065	0.764505	0.830771	0.794602	0.789987	0.795159	0.819063	0.794314	0.805655	0.791494	0.776056	0.775272
APOE_LEEQAQQIR_2_y7_1	0.820207	0.76278	0.851777	0.847062	0.775809	0.736821	0.845203	0.862493	0.747812	0.83683	0.779156	0.773781	0.833298	0.811708	0.76693	0.759546	0.803116	0.825712	0.796043	0.762073	0.834607	0.767568	0.789686	0.815259	0.788666	0.758116	0.749656	0.736014	0.721154	0.79733	0.774959	0.758492	0.839979	0.823323	0.78952	0.779633	0.81869	0.807846	0.781978	0.776978	0.793026	0.791688
APOE_SWFEPLVEDMQR_2_b4_1	1.06546	0.934665	1.13799	1.10072	1.01569	0.930812	1.08564	1.03617	0.861209	1.03576	1.00937	0.986583	1.05259	1.03885	0.996663	1.05511	0.986282	1.01611	1.00147	0.983524	1.07979	0.982514	0.945592	1.04757	0.977986	0.962455	0.983341	0.96613	0.899707	1.10123	0.943396	0.985193	1.11706	1.01155	0.995102	1.02619	1.10492	1.02815	1.10771	1.02628	1.04683	0.971941
APOE_SWFEPLVEDMQR_2_y10_1	1.06927	0.920569	1.04188	1.09576	1.01239	0.938004	1.11202	1.03303	0.914961	1.0969	1.00101	1.07119	1.02576	1.03696	0.957812	0.94564	0.992698	0.96158	1.07167	0.985498	1.06754	1.00463	0.988288	1.05444	0.934189	0.953788	0.964147	0.929042	0.846057	1.00843	0.965615	0.87268	1.12063	1.02652	1.01214	0.979599	1.02477	1.01993	1.11569	0.992294	1.01558	1.02069
APOE_SWFEPLVEDMQR_2_y5_1	1.04466	0.910305	1.08951	1.16636	1.03332	0.879423	1.12639	1.04091	0.916346	1.06563	0.983485	1.05706	1.0439	0.98175	0.946739	1.02453	1.03498	0.996824	1.01004	1.03406	1.08283	0.988451	0.955411	1.06493	1.11608	0.986971	0.858464	0.972348	0.79477	1.05559	0.929581	0.923505	1.09207	1.08111	1.02575	1.02041	1.11362	1.03483	1.06906	1.00934	0.996539	0.982952
APOE_SWFEPLVEDMQR_2_y8_1	1.07054	0.936549	1.04177	1.07041	1.0547	0.936562	1.09525	1.0684	0.913273	1.03707	1.02277	0.986564	1.03592	1.00995	0.969353	0.984379	1.02497	1.05674	0.965041	0.971838	1.04177	0.984764	0.969356	1.04297	1.07637	0.965168	0.944587	0.942528	0.853735	0.986578	0.944789	0.954247	1.06994	1.00966	1.00782	0.96414	1.03452	1.04483	1.07877	1.01529	1.01424	0.992295
APOE_SWFEPLVEDMQR_2_y9_1	1.07123	0.945933	1.07797	1.14808	1.06357	0.93996	1.04008	1.03386	0.932841	1.03355	1.02542	0.970005	1.06957	0.999357	0.979265	0.98198	1.08593	0.923721	0.984883	1.03405	1.05508	0.972149	0.976222	1.09452	1.05288	0.938583	0.94202	0.94033	0.853668	0.955232	0.895555	0.860214	1.08044	0.9795	1.06326	0.955932	1.05247	0.936786	1.04266	0.994647	1.02116	0.972327
APOH_VCPFAGILENGAVR_2_b2_1	1.12411	1.12516	1.16809	1.18493	1.12721	1.10712	1.17234	1.08122	1.12435	1.15426	1.16516	1.17252	1.16412	1.16977	1.14995	1.07607	1.10132	1.06569	1.14105	1.17244	1.04727	1.12297	1.13258	1.09685	1.14007	1.18933	1.14678	1.11636	1.10334	1.12965	0.699065	0.719505	0.785771	0.749602	0.744987	0.750159	0.774063	0.749314	0.760655	0.746494	0.731056	0.730272
APOH_VCPFAGILENGAVR_2_y10_1	1.05961	1.14215	1.16483	1.27114	1.13554	1.14373	1.1559	1.19624	1.11802	1.12901	1.22454	1.17723	1.14318	1.21105	1.16358	1.08755	1.09709	1.03703	1.32218	1.15051	1.02533	1.17298	1.16854	1.15032	1.23278	1.19596	1.24064	1.12037	1.16035	1.17971	0.729959	0.713492	0.794979	0.778323	0.74452	0.734633	0.77369	0.762846	0.736978	0.731978	0.748026	0.746688
APOH_VCPFAGILENGAVR_2_y12_2	1.0634	1.18488	1.12958	1.12331	1.14774	1.06825	1.15507	1.07789	1.08759	1.11905	1.12761	1.14945	1.1257	1.1654	1.08823	1.0977	1.07869	1.07685	1.1039	1.08238	1.01994	1.12098	1.1441	1.11989	1.11011	1.12702	1.1303	1.10338	1.07877	1.07317	0.898396	0.940193	1.07206	0.966553	0.950102	0.98119	1.05992	0.983147	1.06271	0.981278	1.00183	0.926941
APOH_VCPFAGILENGAVR_2_y6_1	0.95816	1.22106	1.24709	1.32458	1.19146	1.11172	1.16665	1.11076	1.12701	1.36744	1.19059	1.30343	1.3057	1.22848	1.27313	1.12714	1.17016	1.1216	1.18018	1.36819	1.07709	1.17737	1.35666	1.03785	1.41393	1.18308	1.17335	1.11191	1.1184	1.10921	0.920615	0.82768	1.07563	0.981518	0.967139	0.934599	0.979771	0.974932	1.07069	0.947294	0.970575	0.975695
APOH_VCPFAGILENGAVR_2_y9_1	0.872602	1.27935	1.20148	1.14113	1.105	1.1038	1.19098	1.05362	1.14932	1.1487	1.18969	1.14786	1.21939	1.15604	1.15896	1.14057	1.10875	1.10743	1.17758	1.24241	0.983085	1.16087	1.16917	1.16058	1.09314	1.22882	1.15407	1.12252	1.11336	1.16756	0.884581	0.878505	1.04707	1.03611	0.980754	0.975412	1.06862	0.98983	1.02406	0.964341	0.951539	0.937952
APOL1_TLLLVGSPTWK_2_b4_1	0.694237	0.615005	0.680632	0.83835	0.713322	0.739521	0.809315	0.814725	0.617316	0.814437	0.861415	0.720433	0.774777	0.737711	0.642675	0.826519	0.780091	0.816522	0.654141	0.64379	0.863409	0.72682	0.666109	0.817469	0.75025	0.658639	0.674903	0.695285	0.571837	0.788918	0.60375	0.685777	0.73399	0.804083	0.797813	0.632509	0.80804	0.789924	0.824755	0.713901	0.797121	0.859055
APOL1_TLLLVGSPTWK_2_y6_1	0.772833	0.640356	0.81194	0.811486	0.760193	0.770403	0.842645	0.822813	0.731723	0.821587	0.859485	0.786166	0.812902	0.791856	0.747577	0.797865	0.838788	0.789813	0.783053	0.749691	0.849747	0.788641	0.668489	0.836094	0.810589	0.715485	0.688171	0.720818	0.707912	0.775448	0.652447	0.541649	0.826331	0.867929	0.842597	0.727004	0.811758	0.853641	0.816362	0.74216	0.812931	0.858231
APOL1_TLLLVGSPTWK_2_y7_1	0.773947	0.734169	0.802085	0.79771	0.749693	0.769407	0.845297	0.801059	0.634528	0.811718	0.845301	0.799204	0.793133	0.748422	0.74943	0.792762	0.832166	0.730728	0.780093	0.693326	0.85181	0.771899	0.704302	0.832513	0.816847	0.65435	0.669315	0.705361	0.709294	0.735914	0.706568	0.682559	0.757205	0.840592	0.833554	0.756159	0.808288	0.847035	0.833839	0.74189	0.802905	0.843273
APOL1_TLLLVGSPTWK_2_y8_1	0.710494	0.621292	0.773141	0.744513	0.730201	0.758213	0.823964	0.823608	0.694192	0.759835	0.850983	0.750286	0.836089	0.769854	0.747413	0.740274	0.839967	0.766223	0.713814	0.685069	0.824328	0.762323	0.557345	0.818189	0.827671	0.711102	0.651653	0.721719	0.68926	0.743354	0.602707	0.509089	0.838556	0.813781	0.821376	0.653947	0.821885	0.805093	0.807789	0.737	0.82396	0.829879
APOL1_VTEPISAESGEQVER_2_y10_1	0.955558	0.904863	0.969319	0.985745	0.921383	0.893839	0.903806	0.927041	0.848536	0.943534	0.958795	0.874132	0.937447	0.817751	0.831929	0.914344	0.889083	0.98239	0.963839	0.910243	0.94961	0.910418	0.89437	0.969689	0.97997	0.814756	0.828543	0.816355	0.842508	0.952364	0.860676	0.794908	1.01659	0.976974	0.932631	0.929915	0.963854	0.960044	0.952744	0.881252	0.934882	1.01249
APOL1_VTEPISAESGEQVER_2_y12_1	0.946935	0.867841	0.960109	1.0283	0.930634	0.891676	0.886907	0.911811	0.807035	0.935874	0.948138	0.877689	0.920344	0.889126	0.858144	0.909553	0.867342	0.967005	0.978227	0.895519	0.977947	0.864422	0.907947	0.93827	0.967584	0.851536	0.782505	0.885657	0.826731	0.970446	0.912042	0.812091	1.02625	1.00418	0.952236	0.873989	0.943911	0.968098	0.957511	0.816598	0.941494	0.944202
APOL1_VTEPISAESGEQVER_2_y12_2	0.963575	0.865843	0.974145	0.992098	0.911801	0.820905	0.921484	0.953371	0.836743	0.949527	0.973262	0.894993	0.930131	0.876385	0.878158	0.906549	0.890095	0.966933	0.989298	0.940471	0.976861	0.90274	0.911263	0.920495	0.983738	0.861796	0.828175	0.834842	0.86509	0.934458	0.87421	0.820848	0.977428	0.975289	0.949304	0.931959	0.958787	0.966422	0.967899	0.911728	0.939636	0.97426
APOL1_VTEPISAESGEQVER_2_y13_2	0.982788	0.831447	0.974514	0.968896	0.916922	0.836677	0.835173	0.931129	0.815105	0.940775	0.95986	0.819567	0.953549	0.887614	0.859436	0.89678	0.878832	0.968042	0.973544	0.875315	0.91618	0.894933	0.875695	0.895006	0.965092	0.764172	0.806243	0.799465	0.857939	0.899038	0.859007	0.812854	1.01609	0.957823	0.933837	0.878008	0.919268	0.900896	1.00633	0.83823	0.945025	0.910239
APOL1_VTEPISAESGEQVER_2_y7_1	0.973079	0.860778	0.949214	0.972484	0.900358	0.935658	0.872179	0.89721	0.85159	0.945817	0.963356	0.883213	0.917839	0.870915	0.895818	0.875188	0.858042	0.960603	0.938581	0.895559	0.952169	0.925602	0.89205	0.96804	0.960081	0.884396	0.789033	0.820641	0.876291	0.931153	0.844919	0.836596	1.00062	0.991829	0.932783	0.919782	0.961771	0.96225	0.97162	0.896377	0.922265	0.958461
APOL1_VTEPISAESGEQVER_2_y8_1	0.924062	0.867777	0.969513	1.01504	0.928418	0.828689	0.873096	0.915766	0.852347	0.961114	0.955451	0.840086	0.975715	0.843718	0.84062	0.871798	0.906695	0.968485	1.0366	0.884911	0.936955	0.905681	0.921046	0.894077	0.956905	0.816217	0.775494	0.862733	0.846653	0.964096	0.905495	0.774293	1.03939	0.985723	0.922039	0.919532	0.922202	1.00845	0.968005	0.870872	0.922193	1.00441
APOM_SLTSCLDSK_2_y2_1	0.899529	0.914624	0.92593	0.922068	0.899594	0.920453	0.941232	0.926663	0.905372	0.910737	0.98017	0.953344	0.949682	0.971002	0.957547	0.885544	0.910567	0.909597	0.939745	0.957096	0.936997	0.926816	0.917568	0.929695	0.941128	0.929393	0.959177	0.940497	0.927833	0.928928	0.935794	0.910011	0.933644	0.950607	0.948134	0.933583	0.930539	0.949384	0.929283	0.922728	0.943213	0.94837
APOM_SLTSCLDSK_2_y6_1	0.905818	0.922176	0.922314	0.911235	0.905578	0.896206	0.936971	0.901541	0.908747	0.937487	0.940114	0.972119	0.921385	0.942348	0.909721	0.881354	0.872619	0.926392	0.906607	0.950639	0.916534	0.952332	0.930853	0.908119	0.941695	0.922889	0.930721	0.943522	0.916788	0.929305	0.935787	0.890145	0.926659	0.920262	0.911168	0.905585	0.913516	0.94183	0.917622	0.916424	0.923026	0.928371
APOM_SLTSCLDSK_2_y7_1	0.90906	0.937109	0.919569	0.935505	0.906947	0.921037	0.953574	0.899658	0.909203	0.921494	0.969686	0.945441	0.935954	0.956472	0.934158	0.900352	0.919528	0.925161	0.920722	0.940571	0.939772	0.934598	0.935307	0.919579	0.940733	0.939623	0.930873	0.918748	0.937235	0.933375	0.94038	0.899369	0.925192	0.939942	0.916353	0.927684	0.945655	0.923627	0.927615	0.926652	0.931956	0.94766
C1QC_FNAVLTNPQGDYDTSTGK_2_b7_1	1.06906	0.712966	0.904696	0.623609	0.604335	0.593579	1.14104	1.01414	0.648178	0.955839	1.03387	0.733269	0.777357	1.37871	0.819186	1.28123	1.26722	0.944209	0.753642	0.744734	1.13819	0.704606	0.647056	0.882413	1.01843	0.847989	0.696318	1.13676	0.705146	0.812353	0.817181	0.83212	1.05301	0.836309	1.1481	0.584083	1.14681	1.02319	1.23933	0.688706	1.10695	0.919573
C1QC_FNAVLTNPQGDYDTSTGK_2_y11_1	1.01093	0.58015	1.03023	0.889691	0.749684	0.708675	1.0109	1.01473	0.411199	0.961245	0.972705	0.726088	0.95556	0.599737	0.564671	1.06769	1.02386	0.987217	0.956106	0.610998	1.02491	0.596732	0.515039	0.975315	0.938929	0.537162	0.471677	0.547119	0.656289	0.896284	0.540499	0.488561	0.907126	0.847818	1.0178	0.55371	0.971078	0.977978	1.02254	0.523337	1.05571	0.972986
C1QC_FNAVLTNPQGDYDTSTGK_2_y12_1	1.02211	0.660706	0.961648	0.764901	0.467218	0.440795	1.04993	1.07528	0.649807	0.924134	0.928821	0.607206	0.868689	0.571006	0.641172	1.15927	0.965548	1.0232	0.886317	0.603743	0.946108	0.501875	0.636586	0.965085	1.00503	0.620074	0.622578	0.635432	0.640141	0.692843	0.560503	0.531601	0.811026	0.844257	1.02018	0.570545	0.953197	0.941449	1.03411	0.541344	1.06687	1.08721
C1QC_FNAVLTNPQGDYDTSTGK_2_y14_1	1.0384	0.640666	0.996228	0.965931	0.769549	0.554589	1.20605	1.083	0.506238	1.15527	0.972595	0.680282	1.00114	0.601186	0.451981	1.11848	0.890171	1.03154	0.927021	0.683047	1.07365	0.671803	0.612887	0.968099	1.0387	0.559772	0.535959	0.480555	0.585092	0.833628	0.684806	0.592124	0.852194	0.789912	1.03425	0.473289	0.972044	0.969096	1.02197	0.437632	1.07882	1.0384
C1QC_FNAVLTNPQGDYDTSTGK_2_y9_1	1.06887	0.707661	0.781608	0.891528	0.639741	0.698826	1.09364	1.05169	0.579557	1.11827	0.924495	0.550922	0.909066	0.486019	0.562704	1.10775	0.844631	0.916668	0.92186	0.651846	0.976986	0.517138	0.616248	0.799965	1.02981	0.622645	0.581248	0.422658	0.688902	0.462597	0.563249	0.658926	0.73499	0.677119	0.978685	0.431369	0.901388	0.945344	1.07611	0.634134	1.06562	1.08608
C1QC_TNQVNSGGVLLR_2_b4_1	0.97294	0.775513	0.913949	0.871398	0.756432	0.712611	1.01742	0.968293	0.504966	0.897817	0.931956	0.772689	0.8864	0.766426	0.618547	0.951166	0.91912	0.922909	0.897823	0.609926	0.925791	0.682271	0.755587	0.812337	0.91542	0.546985	0.648435	0.467043	0.743733	0.837898	0.4611	0.656237	0.902755	0.80412	0.97344	0.618518	0.953454	0.884867	0.91553	0.540878	0.992666	0.85807
C1QC_TNQVNSGGVLLR_2_y3_1	0.938584	0.57149	0.926059	0.864043	0.691809	0.619123	0.979835	0.920093	0.537632	0.893814	0.922591	0.663128	0.850371	0.697957	0.678318	0.982266	0.877556	0.906969	0.829793	0.698142	0.957277	0.631462	0.55876	0.840207	0.928539	0.712511	0.407581	0.734316	0.716184	0.833159	0.538043	0.518277	0.908292	0.818469	0.937792	0.695946	0.94739	0.897131	0.895689	0.513511	1.00296	0.926815
C1QC_TNQVNSGGVLLR_2_y6_1	0.978212	0.67995	0.918498	0.84706	0.763934	0.570312	0.984965	0.948014	0.609564	0.892789	0.87311	0.736716	0.878664	0.703171	0.555998	0.992378	0.949918	0.879562	0.890176	0.662244	0.967349	0.720535	0.543125	0.857501	0.866913	0.624175	0.512404	0.691608	0.751134	0.786698	0.572598	0.632528	0.870273	0.79212	0.971302	0.712476	0.914877	0.864245	0.919691	0.716312	0.952845	0.929222
C1QC_TNQVNSGGVLLR_2_y7_1	0.910611	0.537938	0.900867	0.81649	0.678121	0.695283	0.997297	0.947341	0.488666	0.913141	0.867396	0.668787	0.927229	0.792133	0.568593	1.02659	0.925104	0.897935	0.837127	0.532466	0.923665	0.625799	0.433404	0.803421	0.889683	0.657614	0.569102	0.490999	0.750756	0.787056	0.58699	0.562514	0.837948	0.856204	0.955453	0.707935	0.881543	0.923464	0.923319	0.578175	0.957818	0.888867
C1QC_TNQVNSGGVLLR_2_y8_1	0.966632	0.715951	0.910734	0.872662	0.804557	0.663396	0.960383	0.940442	0.623158	0.882467	0.902131	0.779198	0.912775	0.729364	0.594661	0.965491	0.886958	0.860462	0.848237	0.698242	0.979203	0.668195	0.541063	0.879136	0.908798	0.730316	0.675399	0.505644	0.700328	0.864968	0.594921	0.624536	0.870062	0.827404	0.939766	0.712032	0.935635	0.866597	0.934142	0.580727	0.971721	0.896974
C1R_YTTEIIK_2_b2_1	1.03403	0.932359	0.977146	0.987486	0.931602	0.898877	0.97831	1.01023	0.914024	0.965682	0.970295	0.938742	0.98705	0.962385	0.900548	1.0296	1.0017	1.00271	0.956992	0.925937	0.980407	0.907154	0.91381	0.978119	0.965377	0.902968	0.945942	0.90598	0.935963	0.986007	0.948335	0.860272	1.00175	0.903534	1.02768	0.926565	0.985758	0.98201	0.983432	0.92368	0.984446	0.970932
C1R_YTTEIIK_2_y2_1	1.2726	1.04925	1.24353	1.09135	1.06736	0.936427	1.02397	1.31175	0.986603	1.26194	1.17196	1.11317	1.27465	1.00621	0.933396	1.34939	1.34389	1.32292	1.21847	1.05596	1.29253	1.04483	0.960555	1.32449	1.24297	1.01398	1.01976	1.00739	1.01578	1.2304	1.01037	0.935957	1.24888	1.05823	1.21048	1.02964	1.31525	1.24261	1.20956	0.942757	1.1341	1.20315
CBG_GTWTQPFDLASTR_2_b4_1	1.15178	0.460469	1.00389	0.936409	0.810779	0.572648	0.965076	1.10859	0.498671	1.13852	0.993967	0.541809	1.06179	0.689582	0.454214	1.12217	1.08581	1.14709	1.05977	0.396463	1.0745	0.565541	0.400661	1.08426	1.03447	0.382456	0.582984	0.609967	0.357092	1.08797	0.514865	0.5699	1.10946	0.933784	1.05421	0.628519	1.04639	1.10513	1.07883	0.494157	1.13343	0.970936
CBG_GTWTQPFDLASTR_2_y3_1	1.1616	0.666731	1.61831	0.724441	0.814177	0.634616	0.761421	1.0709	0.657123	1.11169	1.04219	0.726272	1.06112	0.436296	0.587796	1.11783	1.04971	1.12358	1.03628	0.539029	1.05959	0.652087	0.56124	1.05957	0.816126	0.440386	0.462367	0.553531	0.592619	1.02846	0.527094	0.502262	1.16269	0.807558	0.933613	0.470843	1.13445	1.08718	1.29014	0.594334	0.913736	0.945436
CBG_GTWTQPFDLASTR_2_y5_1	1.06483	0.610556	1.09198	0.850462	0.679374	0.787748	0.852793	0.994968	0.474409	1.06657	1.00113	0.577059	1.06743	0.40361	0.666314	1.00612	1.06671	1.0786	1.03751	0.61133	1.07454	0.564771	0.642985	1.1051	1.12755	0.530889	0.665213	0.662143	0.517566	1.08044	0.623229	0.667637	1.03218	0.846811	0.954498	0.466163	1.16639	0.97066	1.03964	0.407635	0.975347	0.983402
CBG_GTWTQPFDLASTR_2_y8_1	1.08215	0.537236	1.0591	0.940844	0.826888	0.780863	0.932641	1.02664	0.460364	1.07913	0.982609	0.570837	1.11813	0.700542	0.46081	1.02556	1.06901	1.08855	1.05151	0.62601	1.10239	0.719685	0.486878	1.05081	1.02344	0.587107	0.513512	0.493235	0.524569	1.069	0.331237	0.500638	1.08829	0.922766	1.03339	0.614048	1.08416	1.05272	1.07979	0.475606	1.01266	1.01929
CBG_MNTVIAALSR_2_b2_1	1.01833	0.610325	1.09535	0.829664	0.954595	0.428287	0.688647	0.990853	0.736109	1.09447	1.07294	0.66765	1.07098	0.644518	0.14552	0.968589	1.02029	0.907637	1.20074	0.709685	1.03502	0.84947	0.887275	1.06197	1.01754	0.547982	0.573413	0.61137	0.686309	1.25873	0.641746	0.762201	1.19702	1.40686	1.02691	0.587153	1.12618	1.03368	1.12185	0.498865	1.03553	1.12735
CBG_MNTVIAALSR_2_b3_1	1.08289	0.822746	1.03499	0.997935	0.95997	0.917268	1.45561	1.10596	0.662194	1.23631	1.12415	0.77093	1.10461	0.523661	0.601428	0.907107	1.04979	0.879472	1.38259	0.622364	1.05133	0.713476	0.57127	1.16407	1.03076	0.627609	0.639389	0.692371	0.619164	1.07135	0.768901	1.56097	1.46267	0.843428	0.984392	0.625604	1.12565	1.87039	2.09161	0.680155	1.45296	1.12072
CBG_MNTVIAALSR_2_y5_1	0.998534	0.649476	1.32336	0.935972	0.855676	0.79682	1.49475	1.0171	0.567165	1.1699	1.02106	0.72369	1.48922	0.508414	0.646751	0.981867	0.996028	1.02054	1.03483	0.613451	1.14971	0.650104	0.727221	1.10398	1.19963	0.296069	0.763663	0.521563	0.618801	1.41938	0.604982	0.760528	1.04216	1.29456	0.872711	0.669814	1.02796	1.07311	1.04628	0.471696	0.93485	1.02961
CBG_MNTVIAALSR_2_y6_1	1.11162	0.857991	1.08969	1.15866	0.903743	0.823398	1.02991	1.03309	0.520148	1.04792	1.04262	0.915273	1.12703	0.707491	0.837513	0.979542	1.02156	1.00602	1.16257	0.481777	1.07517	0.818179	0.476428	1.12156	1.027	0.609315	0.723907	0.605328	0.685593	1.03419	0.54509	0.60829	1.11377	1.11228	1.05513	0.48659	1.07853	1.02115	1.01287	0.639446	1.00077	1.05191
CBG_MNTVIAALSR_2_y8_1	1.04714	0.62876	1.10462	0.961613	0.830088	0.641509	0.967626	1.01963	0.780394	1.25283	1.03864	0.556075	1.30587	0.514407	0.797815	1.00721	1.0126	0.936674	1.13022	0.762686	1.0875	0.569316	0.733481	0.967567	1.22475	0.655675	0.648395	0.711357	0.617703	1.11184	0.590264	0.933841	1.10719	0.979054	0.941019	0.857565	0.94608	1.07462	1.25459	0.464851	0.954707	1.05766
CERU_NNEGTYYSPNYNPQSR_2_y10_1	1.15047	1.07396	1.14956	1.20308	1.16263	1.12939	1.14914	1.07804	1.06515	1.13691	1.10196	1.12668	1.09364	1.10471	1.08455	1.1058	1.09452	1.10575	1.1401	1.11249	1.07037	1.14677	1.08635	1.12039	1.13653	1.12444	1.09271	1.07795	1.15884	1.11287	1.12883	1.1034	1.13181	1.18147	1.07964	1.11629	1.12059	1.12504	1.11538	1.09182	1.06109	1.15185
CERU_NNEGTYYSPNYNPQSR_2_y4_1	1.15709	1.08907	1.12754	1.14898	1.1478	1.09536	1.11072	1.11623	1.07207	1.09918	1.10473	1.13716	1.08656	1.10481	1.08026	1.09772	1.12101	1.1282	1.11426	1.12706	1.09659	1.11958	1.09484	1.13093	1.12515	1.10072	1.08313	1.11448	1.1338	1.11983	1.12623	1.08717	1.14163	1.14681	1.05418	1.13198	1.15571	1.136	1.11999	1.08778	1.06061	1.13397
CERU_NNEGTYYSPNYNPQSR_2_y5_1	1.1198	1.13815	1.16622	1.19849	1.1917	1.13028	1.11828	1.10678	1.08761	1.14359	1.12113	1.16793	1.0662	1.11505	1.10079	1.11824	1.11382	1.13451	1.13817	1.12224	1.07474	1.14185	1.08079	1.13375	1.09786	1.10651	1.08332	1.10467	1.13176	1.17069	1.1428	1.06828	1.17011	1.16389	1.04999	1.15422	1.12188	1.1429	1.13306	1.08674	1.09628	1.13888
CERU_NNEGTYYSPNYNPQSR_2_y8_1	1.14366	1.06972	1.10468	1.15227	1.14273	1.10038	1.08951	1.08756	1.08068	1.12641	1.1064	1.13555	1.08239	1.10324	1.08334	1.09767	1.07027	1.10274	1.11317	1.12548	1.11844	1.11645	1.09537	1.13833	1.09584	1.09639	1.06858	1.06013	1.1594	1.12195	1.12872	1.05048	1.14873	1.16983	1.04684	1.12319	1.13629	1.11813	1.1183	1.06553	1.0554	1.135
CERU_NNEGTYYSPNYNPQSR_2_y9_1	1.15275	1.08263	1.13272	1.13684	1.14998	1.08708	1.09661	1.0975	1.07327	1.1525	1.11085	1.0965	1.08285	1.10356	1.07156	1.11153	1.07617	1.09269	1.10003	1.11513	1.10469	1.09825	1.06307	1.14333	1.11308	1.08605	1.10383	1.06755	1.13709	1.14268	1.10289	1.08256	1.13178	1.11049	1.06076	1.08651	1.10797	1.1349	1.10822	1.10854	1.07215	1.18336
CFAB_DISEVVTPR_2_b2_1	1.00761	1.01864	1.01073	1.03444	1.01538	0.989485	0.984434	1.02366	0.986769	0.991625	0.994687	1.02468	0.998775	1.01992	1.00619	0.99104	0.959922	1.0173	0.965203	0.98943	0.986352	0.996175	1.0131	0.975911	1.02473	1.06471	0.992754	0.995707	1.00246	0.998806	1.02401	0.988875	1.01413	0.998113	0.964852	1.02476	0.992902	0.971995	1.02311	1.03538	1.03571	1.00547
CFAB_DISEVVTPR_2_b4_1	1.04106	1.01635	1.08526	1.04156	1.0297	0.974836	1.0063	1.0318	0.968873	0.996897	0.968652	1.043	1.00811	1.03469	0.99125	0.983597	0.990737	0.996379	0.968881	1.02479	0.96901	1.00264	1.04632	1.02834	1.01182	1.03148	0.965983	1.02627	1.00602	1.00863	1.05743	0.991366	1.00524	0.997414	0.9872	1.03944	1.01813	0.976562	1.00989	1.01975	1.03549	0.967024
CFAB_DISEVVTPR_2_y2_1	1.02345	1.01184	1.02842	1.01217	1.03909	0.981164	1.03851	1.01993	0.992737	1.00132	1.02447	1.06481	0.991673	1.0352	1.03361	1.04134	0.920637	1.06413	0.992201	1.04089	1.01348	0.992354	1.0358	0.950335	1.02717	1.05065	0.977575	1.01791	1.02663	1.03876	1.04686	1.02181	1.03093	1.00281	0.991984	1.0296	1.00254	1.01469	1.02969	1.0376	1.03655	1.04318
CFAB_DISEVVTPR_2_y3_1	1.01354	1.0179	1.02163	1.00606	0.997364	0.961154	1.00678	1.02766	0.983391	1.02419	0.998404	1.03383	0.995793	1.03435	1.00025	0.990678	0.978256	1.02378	0.960283	0.998388	0.981941	0.995711	1.02551	0.965867	1.02713	1.0388	1.00846	1.01084	0.999928	1.03537	1.01838	0.994716	1.00449	1.0295	0.968044	1.02764	1.00692	0.980533	1.02726	1.02271	1.01765	1.00836
CFAB_DISEVVTPR_2_y4_1	1.00076	1.02393	1.03339	1.04017	0.989821	0.982096	1.01877	1.02225	0.986333	0.989508	0.973363	1.05141	0.982777	1.0423	0.987772	0.989397	0.970039	1.00515	0.962605	0.981469	1.01513	1.00904	1.01821	0.98166	1.01735	1.02771	1.0127	0.991102	1.01589	1.03476	1.02706	0.976327	1.01021	0.9831	0.974161	1.00951	1.00102	0.989983	0.996088	1.0149	1.00817	1.00556
CFAB_DISEVVTPR_2_y5_1	1.004	1.03223	1.00985	1.03006	1.00719	0.990592	0.991371	1.0308	0.995557	0.983319	1.01537	1.05887	0.983973	1.02152	0.990046	0.99497	0.925556	1.01366	0.9644	1.01288	0.989412	1.00017	1.00105	0.978192	1.03204	1.03675	1.01225	0.990658	1.00846	1.02665	1.03285	0.989833	1.01299	0.996375	0.991045	1.04523	1.00657	0.996684	1.01136	1.03336	1.02029	0.981943
CFAB_DISEVVTPR_2_y7_1	1.0101	1.01536	1.00863	1.02629	0.999681	0.991633	1.01396	1.02307	0.98077	1.01111	0.985521	1.023	1.00144	1.03435	0.990018	0.998992	0.978567	1.01047	0.976326	1.00611	1.00673	1.00045	1.01322	1.00746	1.02405	1.01323	0.996445	0.984236	1.01657	1.02179	1.03296	0.978491	1.02813	1.00251	0.989576	1.03236	1.01198	0.987655	0.997864	1.00102	1.00148	0.988426
CFAB_DLLYIGK_2_b2_1	0.989288	0.722363	0.963143	0.907945	0.830652	0.732642	0.853954	1.00062	0.752445	0.961816	0.874945	0.747868	0.941219	0.762946	0.748883	0.955413	0.984379	0.960626	0.899661	0.812004	0.973642	0.823797	0.665741	0.928183	0.936448	0.703304	0.723169	0.662367	0.675956	0.927104	0.69229	0.712699	0.916895	0.892793	0.944442	0.823078	0.955303	0.936915	0.985221	0.741342	0.946229	0.875743
CFAB_DLLYIGK_2_b3_1	1.02579	0.445378	0.88545	0.879684	0.882214	0.556991	0.834301	1.00196	0.562699	0.936434	0.879704	0.637298	0.940515	0.598952	0.458841	1.01216	0.919209	0.976719	0.893345	0.576807	0.962419	0.875094	0.656077	0.896754	0.88249	0.749429	0.476603	0.50225	0.687135	0.94856	0.484206	0.215971	0.999047	0.865916	0.887671	0.677142	0.950592	0.904352	0.976378	0.506721	0.950957	0.867263
CFAB_DLLYIGK_2_y2_1	0.997744	0.643379	0.943789	0.907691	0.846469	0.776611	0.820556	1.01456	0.603493	0.987814	0.771781	0.619602	0.927923	0.719496	0.564907	0.98952	0.965861	1.02906	0.983708	0.593884	0.983242	0.807834	0.66873	0.904769	0.912258	0.800225	0.436649	0.625182	0.546362	0.937631	0.605926	0.459087	0.916509	0.807692	0.971557	0.774956	0.961716	0.919037	0.985988	0.527653	0.954985	0.870551
CFAB_DLLYIGK_2_y3_1	0.995564	0.311559	0.94549	0.864479	0.820625	0.66935	0.878995	1.00092	0.708471	0.966679	0.814647	0.73283	0.902548	0.715629	0.666744	0.976791	0.971311	1.03274	0.907996	0.684326	0.968237	0.811497	0.352215	0.926977	0.932585	0.795074	0.486819	0.481795	0.610767	0.91982	0.464528	0.457797	0.901995	0.787335	0.935055	0.580845	0.982454	0.9451	0.994733	0.599204	0.882291	0.853311
CFAB_DLLYIGK_2_y4_1	0.973609	0.790529	0.975454	0.869643	0.858371	0.744911	0.865791	1.00862	0.700593	0.970061	0.867053	0.712047	0.934432	0.752301	0.673836	0.996187	0.945282	1.01174	0.965743	0.818264	0.97241	0.786132	0.490212	0.950342	0.919121	0.64464	0.692981	0.596428	0.711716	0.960213	0.681246	0.537448	0.920044	0.882296	0.938445	0.768314	0.962867	0.924297	0.985408	0.74866	0.936601	0.880982
CFAB_DLLYIGK_2_y5_1	0.990974	0.675757	0.968172	0.901838	0.849664	0.775961	0.887484	1.01734	0.650014	0.965006	0.867298	0.78319	0.935143	0.731063	0.794349	0.979773	0.970817	1.00257	0.922507	0.785448	0.970057	0.840427	0.719026	0.915828	0.931442	0.755135	0.653585	0.709594	0.754165	0.96211	0.686815	0.711587	0.928497	0.85798	0.949726	0.809082	0.972791	0.944752	0.969757	0.728398	0.952497	0.894285
CFAB_YGLVTYATYPK_2_b3_1	1.05367	1.04027	1.05165	1.07845	1.03452	1.01686	1.05167	1.05888	1.03113	1.05769	1.02472	1.05312	1.02216	1.06491	1.0408	1.05999	1.00215	1.03075	1.01921	1.02223	1.05027	1.01034	1.03781	1.03438	1.07194	1.07466	1.03476	1.00204	1.03344	1.04765	1.04739	1.02604	1.05175	0.995523	1.03746	1.05071	1.05855	1.02602	1.03875	1.03118	1.05524	1.05603
CFAB_YGLVTYATYPK_2_b4_1	1.10145	1.0433	1.04488	1.08389	1.03347	1.02465	1.02497	1.04997	0.975616	1.01694	1.06289	1.02637	1.00811	1.0414	1.05682	1.02352	0.986063	1.05788	1.00628	1.0112	1.02557	1.01571	1.06716	1.03866	1.05646	1.04552	1.04471	1.02704	1.00534	1.05777	1.05406	0.984772	1.12627	0.956157	1.03561	1.0158	1.09797	1.05074	1.01048	1.01746	1.08164	1.07168
CFAB_YGLVTYATYPK_2_y6_1	1.0606	1.04607	1.04131	1.09487	1.04461	1.00313	1.0344	1.00722	0.990269	1.03006	0.986969	1.03506	0.991209	1.01454	1.00897	1.06222	0.99345	1.03292	0.989206	0.996863	1.05167	1.0132	1.01716	0.978759	1.05882	1.0312	0.98727	0.989197	1.02837	1.03916	1.04675	0.998213	1.03723	0.984163	1.03525	1.03319	1.04816	1.00761	1.04249	1.05442	1.06063	1.06048
CFAB_YGLVTYATYPK_2_y7_1	1.01961	1.02736	1.02877	1.04392	1.01747	0.983558	1.04072	1.01555	0.9964	1.03622	1.02235	1.0333	1.00694	1.03597	1.02054	1.03558	1.00097	1.02819	0.994663	1.01875	1.02882	1.02811	1.00874	1.0226	1.03408	1.05417	1.01743	1.00883	1.02174	1.03675	1.04389	1.01198	1.04436	0.975824	1.02693	1.01701	1.05426	1.0073	1.04012	1.00952	1.03945	1.01534
CFAB_YGLVTYATYPK_2_y8_1	1.05116	1.0555	1.05158	1.03139	1.03492	0.99289	1.058	1.02478	1.01382	1.03944	1.01113	1.045	0.981456	1.06117	1.05601	1.04807	0.980976	1.01236	1.0152	1.00565	1.03197	1.02921	1.04106	1.01234	1.05933	1.08087	1.0271	1.02322	1.05313	1.03867	1.03983	0.975699	1.04683	1.02321	1.02184	1.01342	1.04805	1.0044	1.04691	1.04222	1.07253	1.03548
CFAH_CFEGFGIDGPAIAK_2_y11_1	0.963051	0.998122	1.02272	0.998537	0.924319	0.891598	0.986571	0.94298	0.926669	0.961747	0.959593	1.01352	0.976192	0.995267	0.93454	0.954227	0.932662	0.930648	0.968794	0.896156	0.977888	0.92018	0.92489	0.901141	0.949685	0.959554	0.996739	0.943274	0.898291	0.906015	0.973207	0.955846	0.933295	0.945015	0.964041	0.910625	0.968164	0.858137	0.925144	0.969721	0.99122	0.927656
CFAH_CFEGFGIDGPAIAK_2_y12_1	0.959413	0.947128	0.981102	0.958323	0.982993	0.933007	0.992521	0.919061	0.924721	0.996787	0.954975	1.00414	0.997167	1.0079	0.958529	0.971319	0.94301	0.913994	0.90445	0.929265	0.956691	0.927132	0.927664	0.90889	0.896341	0.940945	0.985836	0.948282	0.862233	0.971865	0.942184	0.897018	0.971138	0.917505	0.918103	0.959208	0.937717	0.938782	0.93029	0.961099	0.957245	0.912732
CFAH_CFEGFGIDGPAIAK_2_y6_1	0.975667	0.983212	1.00366	0.963166	0.923423	0.922614	0.985368	0.981704	0.92527	0.986798	0.958751	0.972483	0.959	1.0046	0.981283	0.973728	0.925904	0.940613	0.9572	0.923795	0.997581	0.964844	0.957978	0.913146	0.967144	0.976697	1.00856	0.949435	0.904128	0.947981	0.969532	0.924441	0.970326	0.925192	0.964599	0.988417	1.01929	0.939412	0.893914	0.969294	0.968659	0.996896
CFAH_CFEGFGIDGPAIAK_2_y7_1	0.960963	0.966141	1.01493	0.973958	0.899972	0.895906	0.993075	0.996922	0.972027	0.918332	0.946632	0.993447	0.963585	0.96979	0.937464	1.0078	0.898013	0.94633	0.939161	0.926466	0.964163	0.920634	0.947841	0.937676	0.922386	0.977761	1.02368	0.937877	0.898215	0.958243	0.980244	0.923792	0.970119	0.944113	0.974065	1.00311	0.889153	1.02078	0.89392	0.980583	0.949196	0.949591
CFAH_CFEGFGIDGPAIAK_2_y9_1	0.977552	0.966469	1.00146	0.956083	0.936793	0.910483	0.969724	0.960502	0.935819	0.924065	0.940247	0.978586	0.945911	0.963784	0.982377	0.975459	0.929556	0.948502	0.943139	0.924861	0.967745	0.946476	0.93666	0.929585	0.908381	0.957059	0.994359	0.944158	0.910692	0.968499	0.959636	0.941954	0.957092	0.946488	0.949585	0.982745	0.984566	0.902541	0.961588	0.961618	0.969185	0.979896
CLUS_FMETVAEK_2_b2_1	1.07566	1.0409	1.06851	1.0473	1.07248	1.04547	1.08275	1.03512	0.988512	1.07511	1.03809	1.04391	1.03432	1.07897	1.01211	1.05151	1.01677	1.052	1.03106	1.05914	1.06013	1.0326	1.09315	1.04297	1.04924	1.03559	1.08262	1.01618	1.06637	0.995079	1.05757	1.03135	1.0629	1.06594	1.01209	1.0234	1.05683	1.03094	1.02565	1.0525	1.06028	1.05832
CLUS_FMETVAEK_2_y5_1	1.07024	1.06425	0.972717	1.06587	1.01932	1.04118	1.0889	1.01982	1.01116	1.06802	1.06149	1.05095	1.01134	1.08239	0.98427	1.03486	1.03041	1.03903	1.02408	1.0503	1.05188	1.02002	1.04536	1.02308	1.03544	1.12003	1.07828	1.02906	1.03073	0.997798	1.05671	1.0275	1.08056	1.00208	1.02365	1.03161	1.04939	1.02982	1.05011	1.02131	1.07271	1.05365
CLUS_FMETVAEK_2_y6_1	1.04805	1.04564	1.01316	1.05485	1.01886	1.02722	1.08141	1.01585	0.979918	1.03155	1.03337	1.04286	1.04496	1.07001	1.01443	1.02481	1.02977	1.0344	1.02418	1.03162	1.04082	1.02327	1.08242	1.02085	1.03557	1.02494	1.0477	1.01568	1.04802	1.01288	1.03982	1.02279	1.05737	1.03828	1.02039	1.04232	1.04569	1.02811	1.02528	1.01717	1.04497	1.05386
CLUS_FMETVAEK_2_y7_1	1.0429	1.04864	1.03311	1.05382	1.01915	1.04239	1.04237	1.0447	0.986797	1.03535	1.03116	1.03776	1.09866	1.06974	1.02204	1.04077	1.03714	1.05259	1.0568	1.05055	1.05927	1.03315	1.08555	1.04977	1.04789	1.07603	1.05088	1.04431	1.0526	0.990489	1.05283	1.02229	1.06377	1.08573	1.03119	1.05184	1.06227	1.04835	1.05409	1.09252	1.04661	1.06274
CLUS_IDSLLENDR_2_b2_1	1.06312	0.716797	1.03057	0.924212	0.850574	0.815736	0.880504	1.04915	0.66448	1.01452	0.903833	0.741314	1.04938	0.801307	0.412785	1.06201	1.06526	1.05153	1.00344	0.753821	1.05906	0.82647	0.774226	1.00911	0.957223	0.694994	0.717566	0.690389	0.694265	0.988337	0.763581	0.686763	0.960793	0.914435	1.02986	0.756652	1.06236	0.995573	1.05023	0.603667	0.99975	0.946905
CLUS_IDSLLENDR_2_b3_1	1.04862	0.748975	1.05941	0.933336	0.815696	0.750859	0.92358	1.06266	0.510861	1.10996	0.945058	0.602216	1.07076	0.810609	0.694947	1.06984	1.04529	1.04358	0.996727	0.786087	1.07312	0.810779	0.7155	0.998368	0.971189	0.738249	0.694885	0.723623	0.779777	1.00909	0.71847	0.482352	1.00473	0.881889	1.0538	0.807661	1.03294	1.01129	1.05375	0.801213	1.04926	0.956812
CLUS_IDSLLENDR_2_b4_1	1.0827	0.817322	0.966698	0.9468	0.889556	0.789711	1.06149	1.06924	0.50413	1.05275	1.00943	0.731595	1.11343	0.764548	0.663999	1.05522	1.03604	1.02531	1.00768	0.640874	1.08159	0.878058	0.443401	1.04589	0.967968	0.612618	0.706	0.58224	0.954526	0.961652	0.650747	0.662314	1.04292	0.869612	1.02098	0.752525	1.01574	0.987926	1.08608	0.774724	1.03165	0.92959
CLUS_IDSLLENDR_2_y5_1	1.0618	0.674992	0.988128	0.90307	0.849354	0.775538	0.845514	1.05052	0.653363	1.01215	0.910879	0.619939	1.06192	0.657704	0.690046	1.04071	1.05165	1.05981	0.997512	0.756272	1.07325	0.792661	0.645491	0.992624	0.963714	0.71955	0.652637	0.61944	0.73737	1.01031	0.493129	0.583025	0.980949	0.876833	1.03521	0.653655	1.02363	0.969123	1.03847	0.550304	1.02058	0.929038
CLUS_IDSLLENDR_2_y7_1	1.12019	0.705583	1.03185	0.935497	0.851857	0.778433	0.863269	1.05338	0.710615	1.02601	0.933212	0.591297	1.04424	0.660847	0.806836	1.06287	1.06443	1.04781	0.99887	0.78401	1.0761	0.814872	0.686958	0.977717	0.940654	0.787325	0.711658	0.526654	0.826498	1.00187	0.74491	0.656759	0.982848	0.906385	1.05563	0.734717	1.03439	1.00377	1.03365	0.760764	1.01791	0.933093
CO3_AGDFLEANYMNLQR_2_y5_1	1.18782	1.06035	1.21528	1.22412	1.18571	1.10149	1.21083	1.13589	1.04115	1.13989	1.19278	1.08264	1.15924	1.08251	1.06188	1.19363	1.19193	1.21245	1.23621	1.07502	1.19125	1.0629	1.02473	1.14747	1.20984	1.0735	1.11448	1.05837	1.04611	1.19563	1.06452	1.07191	1.20053	1.19259	1.1461	1.08959	1.20066	1.17454	1.19997	1.06328	1.22293	1.21133
CO3_AGDFLEANYMNLQR_2_y7_1	1.16949	1.02641	1.19621	1.26897	1.10444	1.10804	1.17785	1.16841	1.06332	1.1465	1.20054	1.15466	1.12249	1.06116	1.05207	1.24006	1.16812	1.18991	1.15505	1.02653	1.14998	1.09863	1.00274	1.15562	1.18178	1.07222	1.05809	0.990959	1.01789	1.16909	1.04094	1.00876	1.17284	1.18727	1.16885	1.05088	1.17602	1.21374	1.15419	1.073	1.14323	1.21989
CO3_AGDFLEANYMNLQR_2_y8_1	1.16683	1.04268	1.19918	1.20708	1.17582	1.05205	1.176	1.14321	1.02511	1.11791	1.13138	1.1318	1.20909	1.09003	1.02211	1.16142	1.14701	1.13591	1.14464	1.06242	1.18998	1.06322	1.06884	1.16368	1.18056	1.07593	1.07226	1.00727	1.05769	1.1571	1.06806	1.05397	1.16874	1.15999	1.15866	1.13575	1.20728	1.19371	1.17531	1.06731	1.22849	1.16959
CO3_AGDFLEANYMNLQR_2_y9_1	1.18973	1.04554	1.19686	1.18438	1.15437	1.14923	1.22464	1.15728	1.05167	1.1315	1.12653	1.15426	1.1671	1.09068	1.06358	1.17667	1.12754	1.19055	1.1976	1.04797	1.139	1.09772	1.02469	1.16465	1.16586	1.08025	1.0502	1.0634	1.00955	1.16971	1.0712	1.04317	1.20694	1.16055	1.1602	1.13163	1.17275	1.1729	1.22767	1.0561	1.17171	1.16168
CO4A_DFALLSLQVPLK_2_b4_1	1.28707	0.901274	1.12029	1.06096	0.986255	0.935601	0.92989	1.21503	0.688222	1.10071	1.04767	0.978772	1.10246	0.915423	0.885103	1.16872	1.21124	1.13444	1.12691	0.883565	1.24656	0.931594	0.788488	1.04956	1.0808	0.907203	0.917458	0.75442	0.822387	1.02239	0.809094	0.901559	1.09206	1.06476	1.10337	1.01986	1.11636	1.07813	1.18351	0.819561	0.983458	0.991664
CO4A_DFALLSLQVPLK_2_y3_1	1.19808	0.82962	1.10997	0.996132	0.954433	0.930715	0.919742	1.22874	0.730908	1.09513	0.987833	0.841702	1.08014	0.811986	0.809726	1.19531	1.13281	1.16873	1.11978	0.944515	1.14998	0.907722	0.782056	1.04233	1.00696	0.919319	0.826324	0.763149	0.80881	1.1939	0.746435	0.480888	1.12724	0.921768	1.11487	0.957102	1.09724	1.11338	1.12397	0.879642	1.00227	0.970915
CO4A_DFALLSLQVPLK_2_y6_1	1.20224	0.870756	1.08987	1.04504	0.907113	0.771681	0.832637	1.22454	0.690644	1.02372	0.880598	0.735872	1.0653	0.900368	0.651073	1.21507	1.28089	1.16334	1.09749	0.950574	1.24468	0.868254	0.735073	1.01362	1.08682	0.758047	0.827758	0.786317	0.87763	1.14258	0.486952	0.659466	1.02588	1.05642	1.0881	0.599237	1.14672	0.952708	1.09562	0.748345	1.01944	0.919863
CO4A_DFALLSLQVPLK_2_y7_1	1.19326	0.818328	1.18269	0.998424	0.993583	0.969694	0.972936	1.21624	0.807084	1.11305	0.942023	0.864243	1.08602	0.922552	0.836636	1.28416	1.18147	1.16209	1.12667	0.942013	1.2577	0.803994	0.866514	1.03671	1.17528	0.937988	0.821638	0.854368	0.856945	1.18839	0.859998	0.852929	1.11156	0.976253	1.12696	0.807571	1.15475	1.01864	1.13186	0.722486	1.03882	0.999994
CO4A_DFALLSLQVPLK_2_y8_1	1.28673	0.784989	1.1632	1.10539	0.953738	0.88384	0.791763	1.20854	0.815143	1.04686	0.9682	0.831542	1.14849	0.895383	0.897001	1.16511	1.20218	1.2297	1.03123	0.960997	1.14973	0.896581	0.806063	1.07005	1.05104	0.939291	0.908902	0.748864	0.920766	1.14321	0.746753	0.677767	1.04059	0.951234	1.11279	0.843942	1.14223	1.06807	1.21301	0.810784	1.03401	1.04618
CO9_LSPIYNLVPVK_2_y3_1	1.08785	1.00284	1.05417	1.08026	1.03375	1.00823	1.0544	1.02045	0.969565	1.01645	1.01042	1.00663	0.986846	1.01301	0.985492	1.06916	1.03251	1.01397	1.01086	1.05031	1.02033	0.97406	0.986303	1.02595	1.06116	1.04584	1.02707	0.94755	1.01012	1.06197	1.02175	0.985771	1.04031	0.985226	1.03106	0.975231	1.02904	0.994479	1.07553	1.00556	1.05307	1.00678
CO9_LSPIYNLVPVK_2_y4_1	1.05551	0.95987	1.07909	1.09899	1.04354	0.99793	1.05241	0.996296	1.03002	1.01932	1.01563	0.98489	0.986319	0.99591	0.971458	1.06329	1.00323	1.02805	1.05129	1.02324	1.01165	1.01972	0.983226	0.97062	1.08442	1.03555	1.00892	0.885421	0.996231	1.08335	1.00857	0.99412	1.08202	0.96431	1.04984	0.958661	1.02298	1.03048	1.06338	0.973993	1.05172	0.995713
CO9_LSPIYNLVPVK_2_y9_2	1.05664	0.994036	1.0342	1.06686	1.03256	0.994017	1.02217	1.02462	0.969621	1.01369	1.00107	1.00436	0.993948	0.998151	0.983764	1.05182	1.01059	1.00595	1.00843	1.02305	1.01585	0.987688	0.970648	0.980836	1.03498	1.02817	1.01629	0.960298	0.997772	1.05179	1.01411	0.981199	1.00732	0.977481	1.02481	0.952372	1.00375	0.992337	1.04507	0.974203	1.0428	1.01615
CO9_VVEESELAR_2_b2_1	0.912089	0.901387	0.893883	0.914793	0.876051	0.872157	0.900393	0.878802	0.853743	0.880451	0.868131	0.891153	0.872207	0.845335	0.885461	0.894488	0.869779	0.869052	0.875707	0.912843	0.895251	0.875872	0.89741	0.888427	0.89942	0.914131	0.912724	0.854076	0.889278	0.906122	0.921262	0.883823	0.886957	0.861607	0.902085	0.870007	0.874225	0.887596	0.900699	0.886758	0.905695	0.865184
CO9_VVEESELAR_2_y2_1	0.883655	0.886927	0.85287	0.922985	0.847274	0.854317	0.873612	0.847829	0.868565	0.860389	0.833892	0.868128	0.840998	0.815083	0.857002	0.866149	0.867984	0.823357	0.817902	0.865473	0.877034	0.858956	0.871301	0.845908	0.860531	0.892337	0.893104	0.847257	0.88085	0.870638	0.888179	0.862014	0.850458	0.824035	0.87479	0.82106	0.85224	0.859652	0.889656	0.860246	0.89717	0.833807
CO9_VVEESELAR_2_y5_1	0.894542	0.880464	0.875859	0.91284	0.868333	0.827416	0.859214	0.87099	0.873543	0.848882	0.818113	0.869651	0.842675	0.819142	0.865623	0.848237	0.838106	0.854713	0.863765	0.901489	0.882609	0.837684	0.863321	0.844595	0.869122	0.894116	0.915499	0.850138	0.855955	0.893645	0.91829	0.856898	0.855688	0.831924	0.854096	0.812122	0.852538	0.834272	0.899464	0.858586	0.881778	0.81676
CO9_VVEESELAR_2_y6_1	0.887889	0.876709	0.883208	0.903437	0.863988	0.836367	0.883154	0.856075	0.837109	0.878506	0.840461	0.863038	0.846236	0.834778	0.878065	0.898952	0.845528	0.867139	0.835359	0.876745	0.905807	0.851703	0.878856	0.83962	0.883151	0.89108	0.899386	0.822882	0.886932	0.890608	0.89693	0.866501	0.851723	0.856023	0.863718	0.836973	0.846819	0.873201	0.884372	0.847991	0.873814	0.838974
CO9_VVEESELAR_2_y7_1	0.902955	0.892706	0.890185	0.912705	0.876361	0.853262	0.894091	0.872926	0.885696	0.873376	0.848239	0.886032	0.860174	0.840787	0.883744	0.905954	0.862647	0.87259	0.864876	0.890535	0.908007	0.86722	0.886597	0.870375	0.896927	0.908427	0.910404	0.832595	0.878863	0.894578	0.910803	0.877391	0.876697	0.847402	0.872752	0.847561	0.867283	0.870696	0.907343	0.870215	0.902648	0.878578
FCN3_YGIDWASGR_2_b2_1	0.88972	0.881139	0.859096	0.896161	0.878358	0.844432	0.905859	0.725002	0.802633	0.861168	0.872213	0.897474	0.870439	0.902592	0.687754	0.926982	0.81505	0.898427	0.824883	0.78871	0.929683	0.812839	0.867272	0.900236	0.802666	0.852211	0.858792	0.843082	0.825911	0.884017	0.860988	0.781723	0.818337	0.75847	0.952826	0.8602	0.866139	0.856711	0.879402	0.850296	0.903189	0.865154
FCN3_YGIDWASGR_2_b4_1	0.865816	0.814405	0.894497	0.820996	0.822616	0.808001	0.912417	0.763596	0.638911	0.807425	0.911808	0.843905	0.862884	0.833938	0.625953	0.916578	0.815281	0.848421	0.692537	0.860416	0.880484	0.738539	0.791249	0.84086	0.841326	0.793097	0.57704	0.762102	0.785627	0.844859	0.785141	0.727649	0.815063	0.780112	0.868617	0.840006	0.907602	0.811093	0.926873	0.799891	0.931882	0.846515
FCN3_YGIDWASGR_2_y4_1	0.878606	0.795606	0.87456	0.813975	0.894307	0.836416	0.919908	0.69978	0.747193	0.848753	0.860106	0.888879	0.88159	0.862738	0.477865	0.904034	0.825965	0.867455	0.758938	0.843064	0.921203	0.746618	0.793041	0.860626	0.84369	0.817188	0.73676	0.812213	0.79811	0.908704	0.808147	0.713878	0.883302	0.829102	0.880908	0.886448	0.819018	0.866909	0.846631	0.837412	0.912711	0.895003
FCN3_YGIDWASGR_2_y5_1	0.9283	0.866807	0.840015	0.855122	0.808873	0.769658	0.864761	0.565966	0.74694	0.826069	0.867963	0.884263	0.878464	0.855448	0.653127	0.892079	0.761414	0.866304	0.779373	0.839827	0.904656	0.798053	0.792832	0.870753	0.807062	0.855031	0.743608	0.770466	0.831562	0.854416	0.851596	0.838319	0.848987	0.884826	0.875027	0.867292	0.801903	0.892025	0.891124	0.838034	0.890702	0.856882
FCN3_YGIDWASGR_2_y6_1	0.907442	0.798294	0.865554	0.901121	0.873073	0.81275	0.885472	0.760762	0.794881	0.853695	0.856738	0.888072	0.908437	0.885064	0.701987	0.946412	0.837305	0.866865	0.850976	0.805158	0.900014	0.800836	0.836984	0.830885	0.811924	0.853942	0.73031	0.822782	0.834156	0.84602	0.782689	0.787251	0.872378	0.820041	0.875898	0.858571	0.829208	0.888954	0.891137	0.837882	0.880399	0.89806
HEMO_DYFMPCPGR_2_b2_1	1.09928	1.0991	1.07744	1.11014	1.09922	1.07356	1.1258	1.07905	1.08152	1.08651	1.09795	1.1002	1.10113	1.1013	1.11477	1.10532	1.07589	1.07611	1.06914	1.09424	1.12316	1.09192	1.09018	1.08392	1.10217	1.1049	1.09253	1.07787	1.09029	1.11987	1.09897	1.09322	1.12809	1.07524	1.10959	1.06394	1.10774	1.07759	1.13937	1.10363	1.09283	1.0975
HEMO_DYFMPCPGR_2_b3_1	1.08276	1.0708	1.08268	1.09249	1.0778	1.06337	1.10449	1.08343	1.06131	1.04508	1.12148	1.11553	1.09343	1.08875	1.07358	1.10426	1.06163	1.08138	1.05682	1.0758	1.10237	1.10411	1.07787	1.06842	1.09417	1.0817	1.08741	1.06381	1.09973	1.06605	1.11907	1.07813	1.11088	1.07122	1.0811	1.0983	1.07755	1.06919	1.09958	1.08544	1.12622	1.08451
HEMO_DYFMPCPGR_2_y5_1	1.08288	1.08506	1.0962	1.08777	1.09789	1.07101	1.08956	1.08172	1.06575	1.05535	1.08412	1.0936	1.08177	1.08484	1.05416	1.09229	1.0648	1.08906	1.05259	1.07989	1.09586	1.07929	1.07501	1.06135	1.08387	1.07286	1.0801	1.0728	1.07454	1.06527	1.09732	1.08277	1.09881	1.06252	1.08586	1.07208	1.09038	1.06346	1.09098	1.09077	1.08526	1.07778
HEMO_DYFMPCPGR_2_y6_1	1.0987	1.10341	1.06658	1.078	1.10023	1.09295	1.09021	1.07319	1.07588	1.04769	1.0751	1.10749	1.09698	1.09373	1.0718	1.08913	1.09312	1.06194	1.05393	1.09828	1.13757	1.07561	1.09608	1.07105	1.10976	1.10608	1.08517	1.09057	1.08325	1.0742	1.12129	1.08466	1.13514	1.08815	1.10036	1.08244	1.09584	1.04858	1.09486	1.09232	1.10142	1.09545
HEMO_DYFMPCPGR_2_y7_1	1.15543	1.11668	1.10428	1.08972	1.11712	1.0798	1.10818	1.06965	1.09368	1.05798	1.10575	1.11105	1.09579	1.10089	1.0721	1.06704	1.06445	1.03334	1.06725	1.09306	1.10506	1.07576	1.11411	1.07059	1.07934	1.10838	1.07597	1.07438	1.11003	1.09184	1.11713	1.08688	1.11658	1.07376	1.08096	1.07149	1.11231	1.06673	1.12346	1.0971	1.09587	1.11234
HEMO_NFPSPVDAAFR_2_b2_1	1.06867	1.09151	1.08681	1.09512	1.08858	1.05994	1.10585	1.08877	1.04699	1.05244	1.08913	1.0964	1.08358	1.07809	1.07569	1.09029	1.06972	1.0727	1.05632	1.09159	1.11942	1.08607	1.08274	1.05933	1.09798	1.07861	1.07411	1.05406	1.08784	1.06569	1.0901	1.07964	1.09635	1.06865	1.09655	1.06643	1.08628	1.05971	1.09857	1.08069	1.087	1.07191
HEMO_NFPSPVDAAFR_2_y7_1	1.07732	1.07842	1.08783	1.07895	1.07772	1.03968	1.09052	1.06878	1.04881	1.04455	1.078	1.09112	1.0642	1.0773	1.05938	1.09233	1.05823	1.06285	1.04382	1.06165	1.10201	1.05993	1.06559	1.0492	1.0797	1.07127	1.06402	1.04938	1.08665	1.06133	1.08181	1.05379	1.08843	1.05781	1.07309	1.06033	1.07373	1.05891	1.09109	1.07032	1.08021	1.07051
HEMO_NFPSPVDAAFR_2_y7_2	1.06825	1.08595	1.09296	1.07471	1.07563	1.05215	1.09741	1.07053	1.04492	1.04735	1.07579	1.08555	1.07029	1.07517	1.06226	1.09149	1.05403	1.05564	1.04958	1.06847	1.09705	1.0566	1.05724	1.05995	1.08148	1.07909	1.0714	1.05232	1.07614	1.06047	1.06793	1.0568	1.11039	1.05499	1.06799	1.05569	1.06844	1.06232	1.08532	1.06597	1.07653	1.06948
HEMO_NFPSPVDAAFR_2_y9_1	1.05607	1.07241	1.08282	1.07104	1.07204	1.05142	1.09067	1.06882	1.03846	1.04592	1.07409	1.08273	1.06982	1.08086	1.06406	1.08117	1.05503	1.0536	1.04654	1.04576	1.09302	1.06718	1.07489	1.05815	1.07512	1.07737	1.0637	1.05606	1.07787	1.06602	1.07032	1.05885	1.09259	1.04677	1.07022	1.05241	1.06765	1.05751	1.08279	1.06695	1.07591	1.05989
HEMO_VDGALCMEK_2_b2_1	1.09964	0.997246	1.10072	1.11159	1.09336	1.07569	1.11514	1.1033	1.00353	1.0677	1.10618	1.03819	1.15205	1.03465	1.02327	1.10012	1.10596	1.08345	1.0752	1.04709	1.11245	1.06725	1.00291	1.09972	1.11593	1.01799	0.997451	0.975154	1.03371	1.09388	0.986211	0.983548	1.12288	1.06099	1.09531	1.05761	1.1185	1.06774	1.12779	1.00373	1.11735	1.09814
HEMO_VDGALCMEK_2_y4_1	1.10693	0.968807	1.11087	1.11026	1.08439	1.07191	1.09932	1.10021	0.978716	1.06432	1.05086	1.03475	1.09616	1.03275	1.00255	1.14403	1.09271	1.10118	1.069	1.0481	1.12985	1.05834	0.993491	1.07484	1.093	1.00862	0.987844	0.983618	1.02624	1.09932	1.00543	0.970413	1.12858	1.08184	1.06827	1.0374	1.14391	1.07901	1.08182	1.02399	1.11971	1.08862
HEMO_VDGALCMEK_2_y5_1	1.11725	0.988011	1.09429	1.12315	1.0858	1.02213	1.10829	1.09417	0.989885	1.07935	1.08832	1.02929	1.14264	1.03008	1.01148	1.10229	1.10536	1.08388	1.08175	1.04257	1.10814	1.07257	1.01183	1.07885	1.10093	1.00247	1.00451	0.972878	1.02844	1.09014	0.988626	0.994135	1.12757	1.07745	1.07381	1.06711	1.11366	1.10315	1.0901	1.02307	1.10743	1.08657
HEMO_VDGALCMEK_2_y7_1	1.11189	0.993295	1.10186	1.11847	1.0843	1.06633	1.0949	1.10404	0.989773	1.09526	1.10353	1.04511	1.12582	1.03091	1.02622	1.09935	1.11303	1.08663	1.07868	1.04294	1.12428	1.06636	1.00901	1.07955	1.10949	1.00537	1.00597	0.991972	1.03344	1.08476	1.00523	0.985148	1.12605	1.07306	1.09045	1.01958	1.14378	1.07723	1.08353	1.03727	1.11486	1.08962
HEMO_VDGALCMEK_2_y8_1	1.08847	0.974043	1.0875	1.097	1.07252	1.04503	1.08398	1.08769	0.980371	1.05866	1.08622	1.02809	1.11377	1.03338	0.998659	1.13459	1.09372	1.09282	1.05112	1.02942	1.11479	1.05083	0.986199	1.05665	1.09297	0.998616	0.989578	0.964683	1.01912	1.06827	0.976316	0.985251	1.11468	1.06763	1.07263	1.01317	1.12598	1.05186	1.07065	0.972669	1.09808	1.08717
HPTR_VGYVSGWGQSDNFK_2_b3_1	1.01564	1.07589	1.03327	1.06555	0.889942	1.00856	0.948575	0.963774	0.965484	1.01232	1.01612	1.03773	0.96781	0.979505	0.99669	0.984502	0.926049	1.02646	1.03785	0.971769	0.977477	0.963272	1.0084	0.942044	1.0313	0.957565	0.954459	1.04072	1.02959	0.983987	1.0267	0.968026	1.03978	1.07808	1.06937	1.06501	1.10942	1.03377	1.02313	1.0497	1.01658	0.983831
HPTR_VGYVSGWGQSDNFK_2_y10_1	0.998974	1.04823	1.00455	1.13568	0.941628	0.96939	0.986766	0.931849	0.9478	0.948701	0.98329	0.978749	0.920481	1.02617	1.0033	0.954169	0.906026	0.997082	1.02211	0.980718	1.01077	0.964816	1.04994	0.87595	1.00203	0.952582	0.950149	0.971945	0.983723	0.939884	1.00327	0.882423	1.01591	1.03275	1.03957	1.05869	1.09897	0.973803	0.984293	1.00312	1.03153	0.942319
HPTR_VGYVSGWGQSDNFK_2_y7_1	0.99912	1.10581	1.01541	1.16275	0.950202	0.948233	1.00822	0.973727	0.955196	1.04743	0.97364	0.95128	0.873838	0.976275	1.04596	0.937937	0.93287	0.97422	0.995271	0.990634	0.974291	0.943734	1.03238	0.924944	1.021	1.02453	0.953804	0.927676	0.967772	0.929791	1.00411	0.876471	1.05418	1.06452	1.01991	1.05062	1.12186	0.954499	1.03815	1.02099	1.01027	1.00617
HPTR_VGYVSGWGQSDNFK_2_y9_1	1.0564	1.02974	1.06146	1.12103	0.984944	0.952723	1.00449	0.956952	0.960103	1.0605	0.977377	0.952173	0.870329	0.964859	0.929515	0.965775	0.824828	1.02534	0.976787	0.983774	0.997105	0.92699	1.07745	0.911817	0.961968	0.94646	0.960755	0.979877	0.973864	0.900957	1.04503	0.928429	1.00458	1.05828	1.03379	1.01339	1.13819	0.971477	1.06772	1.03169	1.02616	0.9889
HRG_GGEGTGYFVDFSVR_2_y4_1	1.33625	1.37835	1.39394	1.45108	1.24915	1.23864	1.19678	1.31837	1.17768	1.29118	1.2786	1.25656	1.26241	1.22927	1.31903	1.19093	1.29916	1.13084	1.22648	1.28334	1.26236	1.16052	1.54343	1.25494	1.40237	1.13759	1.18297	1.62162	1.13111	1.1853	1.02868	1.22953	1.28488	1.39352	1.26287	1.25935	1.23251	1.30666	1.13385	1.17905	1.12793	1.12591
HRG_GGEGTGYFVDFSVR_2_y5_1	1.26122	1.10126	1.19561	1.1302	1.22708	1.14053	1.24256	1.21424	1.13548	1.24236	1.22892	1.1984	1.16691	1.1816	1.59669	1.16746	1.19625	1.18232	1.20572	1.28543	1.27402	1.12479	1.1429	1.14384	1.13127	1.16182	1.18738	1.27643	1.13979	1.43691	1.0975	0.997981	1.2256	1.19703	1.21575	1.19243	1.19557	1.2505	1.2328	1.21571	1.23351	1.15535
HRG_GGEGTGYFVDFSVR_2_y6_1	1.19956	1.15014	1.21871	1.19189	1.14171	1.23297	1.18674	1.19557	1.17661	1.18751	1.13682	1.21551	1.22434	1.21267	1.22055	1.1442	1.10672	1.27539	1.22858	1.32543	1.20577	1.15709	1.31876	1.182	1.32094	1.11819	1.10379	1.21952	1.1219	1.32502	1.04568	1.10231	1.36368	1.12607	1.19784	1.21258	1.17083	1.15293	1.24572	1.17708	1.15655	1.22207
HRG_GGEGTGYFVDFSVR_2_y7_1	1.17964	1.13284	1.07721	1.39529	1.13103	1.19965	1.20783	1.33351	1.32957	1.16076	1.22689	1.17744	1.21121	1.19206	1.11158	1.17411	1.15385	1.1947	1.20611	1.20965	1.19253	1.14448	1.19763	1.15935	1.24216	1.14393	1.1865	0.96267	1.12349	1.23264	1.05614	1.14229	1.25459	1.16237	1.20418	1.1903	1.22583	1.22461	1.13821	1.17204	1.13847	1.13442
HRG_GGEGTGYFVDFSVR_2_y9_1	1.2251	1.2161	1.15641	1.23394	1.19512	1.21998	1.25818	1.17215	1.17644	1.28808	1.2148	1.29636	1.21683	1.20785	1.12484	1.16656	1.2088	1.2441	1.46068	1.27652	1.237	1.1734	1.22866	1.17018	1.2207	1.21236	1.15792	1.48559	1.10621	1.19478	0.979006	1.15232	1.18188	1.27969	1.23575	1.2358	1.28068	1.6948	1.15843	1.2319	1.12639	1.1236
IC1_FQPTLLTLPR_2_b2_1	1.08362	1.03585	1.07863	1.09021	1.04664	1.01438	1.11203	1.07271	1.01033	1.08027	1.07894	1.03911	1.0913	1.06306	1.01946	1.08034	1.08358	1.07526	1.04263	1.02714	1.08353	1.03494	1.00246	1.06866	1.08654	1.04951	1.00792	1.01814	1.04298	1.05721	1.01949	1.00938	1.07793	1.02724	1.10311	1.02565	1.06671	1.0684	1.09095	1.01732	1.08691	1.08745
IC1_FQPTLLTLPR_2_y4_1	1.07932	1.03497	1.13707	1.10608	1.0786	1.0155	1.10729	1.0713	0.998128	1.09304	1.11023	1.0189	1.1224	1.05413	0.972318	1.06669	1.0416	1.07423	1.05796	1.03866	1.10102	1.00395	1.01043	1.09641	1.08972	1.06008	0.9993	1.04241	1.02786	1.06442	1.00531	0.989497	1.07116	1.0526	1.08956	1.02964	1.08993	1.06856	1.08208	0.995487	1.10984	1.09881
IC1_FQPTLLTLPR_2_y5_1	1.09924	1.04487	1.13141	1.07329	1.0793	1.01076	1.11944	1.07069	1.00764	1.12415	1.09204	1.04062	1.06069	1.07217	0.989274	1.07572	1.0297	1.07039	1.01875	1.04454	1.0817	1.00255	1.00918	1.05607	1.12111	1.02598	1.0202	1.00571	1.05534	1.06121	1.03289	0.97009	1.06212	1.00193	1.09613	1.02682	1.14618	1.03827	1.1094	1.00602	1.12461	1.08625
IC1_FQPTLLTLPR_2_y8_1	1.07476	1.02812	1.06674	1.04745	1.043	1.01491	1.09297	1.06001	0.993916	1.07582	1.07181	1.0337	1.06992	1.05751	1.00672	1.06031	1.05249	1.05493	1.03251	1.02942	1.07879	1.02226	0.992853	1.05768	1.07143	1.04024	1.00562	1.00204	1.02251	1.07331	1.00901	0.991534	1.06865	1.02178	1.07132	1.02297	1.06729	1.05636	1.07213	1.01667	1.07816	1.07043
IC1_FQPTLLTLPR_2_y8_2	1.08283	1.02167	1.09046	1.06346	1.03666	1.01328	1.09267	1.06399	1.00171	1.08022	1.07773	1.02771	1.07854	1.06641	0.984456	1.07424	1.05555	1.0668	1.03383	1.03715	1.1009	1.01663	0.994557	1.06563	1.07394	1.05282	1.01046	1.00809	1.02524	1.04092	1.01515	0.991731	1.05265	1.0157	1.08125	1.04542	1.06811	1.05324	1.0754	1.00449	1.08334	1.08331
IGHM_QIQVSWLR_2_y2_1	1.16058	1.13439	1.16028	1.1284	1.17322	1.04644	1.12278	1.1302	1.07948	1.14718	1.09723	1.15639	1.16251	1.15529	1.09634	1.12923	1.01572	1.10059	1.11133	1.10103	1.19923	1.03622	1.17834	1.05068	1.12312	1.07828	1.11645	0.984606	1.15675	1.15502	1.14287	1.11322	0.7186	1.1128	1.22473	1.14732	1.09361	1.10525	1.13292	1.09926	1.09358	1.08413
IGHM_QIQVSWLR_2_y3_1	1.15432	1.13627	1.13052	1.10325	1.17553	1.00942	1.1129	1.11271	1.09323	1.17568	1.10151	1.1037	1.12403	1.1574	1.08875	1.07812	1.03916	1.1306	1.16109	1.09637	1.17174	1.05033	1.08817	1.05689	1.11184	1.07279	1.05406	1.00411	1.1089	1.1502	1.12424	1.10251	0.636637	1.09348	1.208	1.12326	1.11677	1.06963	1.09416	1.05523	1.11201	1.04666
IGHM_QIQVSWLR_2_y4_1	1.12734	1.1305	1.12992	1.10628	1.17402	1.02392	1.125	1.10947	1.07257	1.15194	1.09175	1.16003	1.1154	1.13809	1.07306	1.07321	1.02853	1.11333	1.11012	1.07924	1.16519	1.03619	1.12566	1.0567	1.11638	1.09247	1.06329	0.990335	1.13384	1.09709	1.14812	1.07951	0.713328	1.12332	1.17308	1.1055	1.08833	1.09743	1.12708	1.07453	1.06721	1.07523
IGHM_QIQVSWLR_2_y5_1	1.11746	1.16352	1.12781	1.1355	1.15474	1.01808	1.14332	1.13021	1.02823	1.16738	1.10739	1.14885	1.15034	1.14375	1.08942	1.08251	1.02626	1.12035	1.11812	1.08432	1.16176	1.0395	1.12241	1.05278	1.12381	1.11422	1.06624	0.992205	1.12675	1.09923	1.1779	1.09189	0.650887	1.08738	1.23958	1.14671	1.08707	1.05603	1.13259	1.07587	1.10691	1.06866
IGHM_QIQVSWLR_2_y6_1	1.12236	1.13917	1.12447	1.1352	1.15927	1.05466	1.15799	1.13669	1.0219	1.15476	1.09102	1.14716	1.12173	1.14697	1.09714	1.1017	1.0251	1.12956	1.11975	1.0757	1.16559	1.0346	1.13866	1.0237	1.11941	1.10335	1.0673	0.99747	1.12399	1.09207	1.14563	1.08522	0.635928	1.11712	1.2006	1.1395	1.10134	1.08501	1.12568	1.0713	1.08761	1.07325
ITIH1_GSLVQASEANLQAAQDFVR_2_y10_1	1.32476	1.14315	1.20072	1.32612	1.16993	1.11995	1.12526	1.45605	0.79149	1.16005	1.21755	1.27233	1.08585	1.08365	1.0446	1.11768	1.13402	1.56811	1.26235	1.23906	1.16448	1.07666	1.05389	1.28021	1.15252	1.1243	0.996293	1.03724	1.03003	1.40684	0.994141	1.5605	1.29245	1.21579	1.23955	1.36355	1.2836	1.49694	1.13781	0.961887	1.2091	1.32137
ITIH1_GSLVQASEANLQAAQDFVR_2_y11_1	1.19362	1.12808	1.63912	1.21372	1.17364	1.08127	1.16836	1.34444	1.08692	1.38347	1.15312	1.17906	1.33337	1.20016	1.11398	1.28723	1.11188	1.34508	1.22601	1.01639	1.30259	1.12008	0.991172	1.33618	1.12072	1.06582	1.03359	1.38241	1.00752	1.21518	0.90827	0.956504	1.27802	1.33855	1.16484	1.06032	1.18106	1.20966	1.27243	1.04651	1.2567	1.21052
ITIH1_GSLVQASEANLQAAQDFVR_2_y5_1	1.21737	0.947055	1.14369	1.83884	1.07149	1.08038	1.39001	1.17269	0.778387	1.21801	1.13517	1.20819	1.11787	1.10566	0.957012	1.28529	1.33419	1.2085	1.3335	1.31441	1.31507	1.17154	1.02974	1.31686	1.15151	1.01111	1.04374	0.933765	1.00164	1.54154	0.872813	0.897068	1.43054	1.14245	1.29725	1.13921	1.2923	1.43604	1.32156	0.940706	1.2666	1.40009
ITIH1_GSLVQASEANLQAAQDFVR_2_y6_1	1.1939	0.825782	1.19574	1.39981	1.07852	1.11886	1.17241	1.16612	0.800451	1.1782	1.13603	1.13575	1.13669	1.16389	1.08372	1.20818	1.18757	1.27989	1.50297	1.16666	1.34259	1.15793	0.869306	1.35296	1.33922	1.05658	0.909386	1.16285	1.08195	1.16019	0.967271	0.992232	1.14322	1.16135	1.26234	1.1771	1.12949	1.21826	1.88718	1.03499	1.24905	1.41059
ITIH1_GSLVQASEANLQAAQDFVR_2_y7_1	1.21948	1.02582	1.29866	1.28771	1.13823	1.09225	1.23321	1.1607	1.11928	1.22387	1.15504	1.11458	1.20455	1.22355	1.02997	1.24171	1.13234	1.24605	1.18201	1.09199	1.18941	1.07416	0.964928	1.22071	1.13818	1.03821	1.00489	1.01331	1.1441	1.34074	1.08259	0.960033	1.23109	1.34546	1.24145	1.08494	1.21294	1.17499	1.23406	1.00722	1.17011	1.20824
ITIH1_GSLVQASEANLQAAQDFVR_2_y8_1	1.11966	1.04657	1.17765	1.36552	1.0878	1.05959	1.25373	1.2912	1.03841	1.34123	1.18387	1.05513	1.27126	1.12842	1.03359	1.21016	1.1868	1.15135	1.3033	1.04536	1.19931	1.02817	0.919575	1.2093	1.34173	0.95306	0.958116	1.0498	1.10202	1.35173	1.08341	0.999466	1.14877	1.28341	1.28289	1.23197	1.14562	1.18242	1.05199	0.896921	1.26666	1.15344
ITIH1_LDAQASFLPK_2_b8_1	1.0438	0.616067	0.97873	1.02822	0.893434	0.911159	1.03612	0.995342	0.691179	1.00936	1.00233	0.720145	0.86807	0.743581	0.793812	1.02576	0.854066	1.02846	0.927251	0.795419	1.03724	0.829174	0.831745	1.00656	0.973621	0.645602	0.718794	0.782285	0.797861	0.990072	0.711277	0.724223	1.00447	0.877123	0.975529	0.843068	0.994075	0.966596	1.01033	0.646709	1.03797	0.974584
ITIH1_LDAQASFLPK_2_y2_1	0.995166	0.821159	0.989668	0.975711	0.926768	0.904957	1.01494	0.99337	0.835406	0.976003	0.990676	0.899312	0.956098	0.86413	0.82295	1.00569	0.942536	0.992735	0.98705	0.866328	1.01694	0.891786	0.822313	0.998811	0.982163	0.869668	0.834677	0.834755	0.853622	1.00286	0.818149	0.800012	0.995903	0.977155	0.98905	0.88864	0.988626	0.990993	0.974194	0.810768	1.00358	0.978779
ITIH1_LDAQASFLPK_2_y5_1	0.995006	0.774623	0.992495	0.953873	0.916374	0.850631	1.02815	1.01379	0.750595	1.01138	0.988796	0.867084	0.956535	0.852034	0.790172	1.0183	0.936354	0.984921	0.954992	0.856355	1.0168	0.900295	0.848032	0.99868	0.992399	0.858486	0.826026	0.786412	0.852213	1.01308	0.772732	0.73685	0.995657	0.945796	1.00871	0.857581	0.993521	1.00776	0.994667	0.74816	0.987288	0.987192
ITIH1_LDAQASFLPK_2_y6_1	0.981382	0.800878	0.988732	0.990862	0.900024	0.864073	1.00443	1.01534	0.795748	0.997089	0.974269	0.89143	0.943702	0.865716	0.826048	1.00303	0.930963	0.991802	0.969968	0.849048	1.0201	0.883873	0.832197	0.997796	0.983698	0.863839	0.789801	0.825324	0.814104	1.00829	0.779877	0.813257	0.994945	0.961736	0.986438	0.885549	1.00655	0.988848	0.984362	0.805395	0.993774	0.980752
ITIH1_LDAQASFLPK_2_y8_1	0.981609	0.83802	0.998211	0.98444	0.89795	0.872221	1.01943	1.00696	0.797081	0.996501	1.00116	0.86477	0.952211	0.869442	0.830704	0.995032	0.925657	0.993248	0.975572	0.847532	1.01881	0.883631	0.801602	1.00082	0.986919	0.852573	0.783969	0.812356	0.804808	1.03313	0.794421	0.809513	0.966929	0.971054	1.01138	0.87861	1.01315	1.02297	0.96607	0.768482	1.01072	0.991092
ITIH1_LDAQASFLPK_2_y8_2	1.02874	0.792252	0.984604	1.00025	0.950373	0.862104	1.01766	1.03326	0.772052	0.999256	0.982006	0.841411	0.944093	0.867853	0.607245	1.02617	0.909744	0.9949	0.959961	0.645743	1.03913	0.877509	0.702324	1.01836	0.992892	0.81189	0.718432	0.751968	0.803115	0.954347	0.820204	0.530603	1.01696	0.910221	0.985648	0.772037	0.981712	1.00751	0.962431	0.683669	1.02443	0.987546
KNG1_DFVQPPTK_2_b2_1	0.940765	0.84047	0.929337	0.906653	0.88345	0.839181	0.893505	0.951514	0.803269	0.926725	0.898669	0.850183	0.941498	0.863274	0.834278	0.952677	0.94551	0.960083	0.910368	0.866169	0.974516	0.861221	0.830267	0.908197	0.896949	0.845557	0.813513	0.81128	0.839715	0.908376	0.829592	0.819539	0.920909	0.899757	0.938406	0.858118	0.939015	0.907075	0.928283	0.820709	0.922162	0.888777
KNG1_DFVQPPTK_2_b3_1	0.924643	0.820301	0.918608	0.904768	0.862662	0.837554	0.877964	0.945447	0.778489	0.920332	0.881343	0.8325	0.9347	0.828619	0.816933	0.941028	0.940947	0.94661	0.897976	0.844013	0.957937	0.848439	0.810191	0.889607	0.890062	0.815227	0.801015	0.809739	0.816134	0.898153	0.796497	0.778276	0.909212	0.889234	0.919102	0.848704	0.918169	0.902043	0.912114	0.808469	0.905507	0.892811
KNG1_DFVQPPTK_2_b4_1	0.905553	0.786011	0.901083	0.846802	0.810553	0.738561	0.877654	0.924686	0.726446	0.884098	0.884925	0.799069	0.886209	0.824348	0.77382	0.92525	0.91269	0.925068	0.857687	0.807295	0.91349	0.816541	0.821697	0.866805	0.852859	0.793779	0.730249	0.741004	0.825358	0.854583	0.757534	0.748757	0.879502	0.863938	0.910497	0.845611	0.876767	0.871557	0.895949	0.778389	0.86729	0.851743
KNG1_DFVQPPTK_2_y4_1	0.937809	0.827534	0.92151	0.903282	0.887578	0.84207	0.882341	0.940406	0.804275	0.931314	0.896613	0.850462	0.935793	0.850945	0.828272	0.951081	0.946206	0.945455	0.906672	0.84592	0.971542	0.850055	0.81877	0.894978	0.897833	0.839209	0.816667	0.807976	0.833869	0.909967	0.814007	0.807578	0.922872	0.891098	0.933482	0.856961	0.938595	0.906063	0.918454	0.811415	0.912951	0.895129
KNG1_DFVQPPTK_2_y5_1	0.930347	0.827456	0.917904	0.904952	0.872232	0.835628	0.88368	0.93924	0.780168	0.931754	0.8774	0.839631	0.928976	0.854274	0.816761	0.947987	0.94677	0.955991	0.897522	0.856104	0.970578	0.854063	0.816407	0.897498	0.890197	0.848653	0.809166	0.797259	0.828736	0.900423	0.804045	0.804569	0.916915	0.883697	0.93242	0.844577	0.944066	0.901998	0.908875	0.822635	0.904305	0.886616
KNG1_DFVQPPTK_2_y6_1	0.933138	0.835141	0.916716	0.89773	0.867982	0.840211	0.880718	0.950523	0.790898	0.918746	0.894953	0.844532	0.933344	0.839225	0.819832	0.9541	0.943205	0.951781	0.903569	0.848962	0.973714	0.849623	0.813324	0.903458	0.894389	0.846024	0.813853	0.807084	0.826166	0.910716	0.821783	0.801211	0.919703	0.88565	0.931351	0.856663	0.938055	0.899044	0.921636	0.81517	0.914949	0.890267
KNG1_ENFLFLTPDCK_2_b6_1	1.09939	0.809494	1.11342	1.15841	0.948757	0.804087	1.02245	1.05775	0.656782	1.06764	1.11233	0.927298	1.27976	0.928512	0.774669	1.15457	1.08975	1.31217	1.08607	0.909251	1.15147	0.994428	0.792122	1.03711	1.22548	0.92615	0.824183	0.822384	0.799067	1.12953	0.790987	0.736859	1.04184	1.02502	1.11254	0.891591	1.12711	1.1024	1.1109	0.85911	1.2037	1.08106
KNG1_ENFLFLTPDCK_2_b7_1	1.18915	0.687082	1.1213	1.07298	0.841193	0.706317	0.999694	1.08974	0.735802	1.10935	1.10037	0.788793	1.16742	0.844685	0.65159	1.22765	1.02578	1.41829	1.1535	0.812648	1.12129	0.965922	0.651482	1.07935	0.96521	0.863979	0.710691	0.671205	0.868432	1.13891	0.755385	0.586824	1.10104	1.07791	1.1406	0.847815	1.20534	1.0367	1.16778	0.802906	1.09106	1.09754
KNG1_ENFLFLTPDCK_2_y4_1	1.08045	0.878624	1.08086	1.03003	0.982598	0.927949	1.02937	1.05926	0.860218	1.08077	1.03631	0.917703	1.08497	0.922112	0.899317	1.0942	1.06878	1.07666	1.06168	0.913853	1.11438	0.947359	0.886719	1.05815	1.02724	0.911787	0.870475	0.876408	0.854297	1.06612	0.872381	0.838341	1.06067	1.01265	1.08103	0.928017	1.08123	1.05511	1.0624	0.895977	1.07097	1.05414
KNG1_ENFLFLTPDCK_2_y5_1	1.09617	0.892666	1.08889	1.03899	0.962229	0.93421	1.03108	1.06496	0.874472	1.08925	1.06163	0.915696	1.09901	0.937462	0.921709	1.10342	1.07498	1.07496	1.08733	0.953028	1.13639	0.942731	0.869095	1.07382	1.06147	0.927744	0.85026	0.857444	0.91443	1.05999	0.900752	0.8481	1.05985	1.02617	1.09672	0.930013	1.08876	1.06027	1.08009	0.881902	1.08531	1.06347
KNG1_ENFLFLTPDCK_2_y6_1	1.08167	0.870574	1.10246	1.04588	0.944131	0.938341	1.02224	1.06371	0.849772	1.07925	1.04634	0.922006	1.09639	0.932775	0.877612	1.0988	1.05646	1.09337	1.06512	0.932174	1.13709	0.971896	0.845811	1.09417	1.03536	0.924865	0.876608	0.866759	0.893574	1.07424	0.87163	0.836408	1.09216	1.02152	1.0835	0.926112	1.09408	1.05786	1.07087	0.84462	1.10161	1.04825
KNG1_ENFLFLTPDCK_2_y7_1	1.07542	0.883324	1.09299	1.02726	0.953248	0.935261	1.00941	1.05673	0.841993	1.09498	1.03497	0.927495	1.07383	0.938476	0.902631	1.09688	1.07047	1.09213	1.06206	0.921705	1.10044	0.959787	0.873811	1.07041	1.03512	0.935657	0.863481	0.877169	0.884117	1.06657	0.861741	0.846974	1.08326	1.02224	1.09169	0.925449	1.09292	1.06004	1.08009	0.841768	1.10719	1.0482
PEDF_LQSLFDSPDFSK_2_b2_1	0.914874	0.922974	0.912019	0.945442	0.895847	0.875513	0.924663	0.883342	0.883814	0.915763	0.922162	0.910341	0.936599	0.943333	0.908079	0.925872	0.908568	0.872344	0.921897	0.905629	0.925123	0.9076	0.915915	0.898567	0.918294	0.910586	0.88461	0.901384	0.898535	0.918557	0.899082	0.871052	0.924413	0.917747	0.922672	0.92155	0.928109	0.929082	0.90776	0.93245	0.941368	0.917151
PEDF_LQSLFDSPDFSK_2_y6_1	0.888596	0.941576	0.916173	0.950298	0.891524	0.854686	0.889288	0.91415	0.792931	0.891911	0.922823	0.901388	0.95728	0.941491	0.820023	0.926317	0.910638	0.875269	0.898636	0.886048	0.89219	0.882149	0.918519	0.892666	0.943523	0.866768	0.887294	0.895755	0.885247	0.910804	0.860686	0.89713	0.93502	0.889033	0.884305	0.894713	0.898693	0.891349	0.897796	0.944696	0.901605	0.931354
PEDF_LQSLFDSPDFSK_2_y8_1	0.899413	0.913718	0.910173	0.927119	0.898643	0.849424	0.902195	0.851497	0.832038	0.890611	0.913099	0.885782	0.90379	0.929258	0.841614	0.926923	0.894016	0.858091	0.897699	0.869996	0.90493	0.876626	0.89665	0.914834	0.878004	0.886366	0.883189	0.893776	0.897099	0.876905	0.858279	0.873003	0.929466	0.905798	0.910191	0.901625	0.923442	0.912766	0.862598	0.938969	0.894529	0.921046
PHLD_TLLLVGSPTWK_2_b4_1	0.694237	0.615005	0.680632	0.83835	0.713322	0.739521	0.809315	0.814725	0.617316	0.814437	0.861415	0.720433	0.774777	0.737711	0.642675	0.824442	0.780091	0.816522	0.654141	0.64379	0.863409	0.72682	0.666109	0.817469	0.75025	0.658639	0.674903	0.695285	0.571837	0.788918	0.60375	0.685777	0.73399	0.804083	0.797813	0.632509	0.80804	0.789924	0.824755	0.713901	0.797121	0.859055
PHLD_TLLLVGSPTWK_2_y6_1	0.772833	0.640356	0.81194	0.811486	0.760193	0.770403	0.842645	0.822813	0.731723	0.821587	0.859485	0.786166	0.812902	0.791856	0.747577	0.797269	0.838788	0.789813	0.783053	0.749691	0.849747	0.788641	0.668489	0.836094	0.810589	0.715485	0.688171	0.720818	0.707912	0.775448	0.652447	0.541649	0.826331	0.867929	0.842597	0.727004	0.811758	0.853641	0.816362	0.74216	0.812931	0.858231
PHLD_TLLLVGSPTWK_2_y7_1	0.773947	0.734169	0.802085	0.79771	0.749693	0.769407	0.845297	0.801059	0.634528	0.811718	0.845301	0.799204	0.793133	0.748422	0.74943	0.792185	0.832166	0.730728	0.780093	0.693326	0.85181	0.771899	0.704302	0.832513	0.816847	0.65435	0.669315	0.705361	0.709294	0.735914	0.706568	0.682559	0.757205	0.840592	0.833554	0.756159	0.808288	0.847035	0.833839	0.74189	0.802905	0.843273
PHLD_TLLLVGSPTWK_2_y8_1	0.710494	0.621292	0.773141	0.744513	0.730201	0.758213	0.823964	0.823608	0.694192	0.759835	0.850983	0.750286	0.836089	0.769854	0.747413	0.740075	0.839967	0.766223	0.713814	0.685069	0.824328	0.762323	0.557345	0.818189	0.827671	0.711102	0.651653	0.721719	0.68926	0.743354	0.602707	0.509089	0.838556	0.813781	0.821376	0.653947	0.821885	0.805093	0.807789	0.737	0.82396	0.829879
PLMN_FVTWIEGVMR_2_b2_1	1.162	1.12432	1.15121	1.15798	1.13213	1.15734	1.17719	1.13334	1.15017	1.16925	1.11686	1.16807	1.11729	1.17603	1.13475	1.14317	1.13146	1.16846	1.11845	1.12993	1.17533	1.10581	1.0941	1.11981	1.09561	1.1684	1.11475	1.11086	1.13401	1.15245	1.11459	1.1171	1.11915	1.19187	1.17108	1.12553	1.12851	1.09212	1.1689	1.12882	1.1241	1.12335
PLMN_FVTWIEGVMR_2_y4_1	1.14469	1.12424	1.19596	1.19474	1.15	1.14008	1.16705	1.13943	1.17796	1.20498	1.1356	1.18279	1.12651	1.15406	1.13102	1.18146	1.1419	1.20467	1.12035	1.1188	1.19815	1.11103	1.15621	1.12292	1.14949	1.1487	1.12411	1.16597	1.11741	1.15404	1.13031	1.11266	1.13666	1.12565	1.14354	1.13785	1.12373	1.1458	1.17928	1.11202	1.14086	1.14117
PLMN_FVTWIEGVMR_2_y5_1	1.18838	1.16863	1.16211	1.14381	1.12637	1.11197	1.16332	1.11341	1.09717	1.14483	1.12258	1.17764	1.12992	1.14675	1.12843	1.13341	1.15038	1.18441	1.10291	1.12728	1.1927	1.12553	1.12178	1.12444	1.11545	1.14388	1.1367	1.14539	1.11286	1.14779	1.10832	1.10277	1.13054	1.18457	1.13137	1.12123	1.16768	1.16128	1.14204	1.14186	1.1261	1.17989
PLMN_FVTWIEGVMR_2_y6_1	1.13851	1.15405	1.14556	1.16241	1.14172	1.13514	1.17299	1.12504	1.06944	1.14127	1.12226	1.15746	1.13281	1.15136	1.13421	1.14742	1.11462	1.16331	1.10848	1.14687	1.17459	1.11112	1.12138	1.11109	1.09554	1.13636	1.13044	1.11832	1.12146	1.14879	1.1141	1.10436	1.14317	1.13228	1.1538	1.10808	1.14144	1.12443	1.15535	1.1497	1.13617	1.16908
PLMN_FVTWIEGVMR_2_y8_1	1.12032	1.1441	1.13603	1.11905	1.15464	1.13599	1.1574	1.13427	1.0931	1.14584	1.11635	1.15113	1.12991	1.16255	1.12198	1.14893	1.12491	1.16455	1.09109	1.11574	1.15149	1.0888	1.09299	1.11708	1.1079	1.12168	1.11965	1.10487	1.09627	1.12226	1.10274	1.07354	1.14561	1.15835	1.12036	1.09279	1.14885	1.12731	1.15419	1.12738	1.13533	1.14723
RET4_YWGVASFLQK_2_b2_1	1.03791	1.03172	1.05019	1.03848	1.04435	1.01416	1.06827	1.0763	1.04568	1.06052	1.08244	1.07285	1.08663	1.1013	1.0311	1.05006	1.07534	1.04991	1.06344	0.995501	1.09124	1.03598	1.02872	1.07864	1.05242	1.06249	1.02121	1.05385	1.03677	1.00736	0.998291	1.03234	1.09466	1.10251	1.05967	1.05583	1.07703	1.06411	1.07336	1.08127	1.07809	1.07601
RET4_YWGVASFLQK_2_b3_1	1.04975	1.05697	1.04934	1.04252	1.06352	1.01769	1.07619	1.10102	1.06156	1.06801	1.0969	1.09768	1.09424	1.12085	1.03351	1.05681	1.10136	1.06308	1.07274	1.02127	1.11086	1.0567	1.08027	1.06947	1.07373	1.06733	1.01926	1.06467	1.03713	1.01467	1.0063	1.03247	1.1192	1.13154	1.06796	1.06764	1.08439	1.06256	1.08846	1.08744	1.08361	1.08448
RET4_YWGVASFLQK_2_y5_1	1.06391	1.03454	1.07049	1.03504	1.05715	1.03342	1.09289	1.08727	1.03701	1.06493	1.1042	1.10401	1.1158	1.1063	1.04592	1.04217	1.10818	1.08789	1.09608	1.03243	1.11177	1.05647	1.05769	1.07538	1.09904	1.07087	1.01855	1.06153	1.06065	1.02745	1.01201	1.02625	1.12355	1.16513	1.05787	1.07388	1.09653	1.07209	1.09132	1.09846	1.08838	1.12397
RET4_YWGVASFLQK_2_y6_1	1.05817	1.03926	1.0693	1.06345	1.04938	1.02224	1.07591	1.05883	1.04844	1.08012	1.09566	1.08954	1.09182	1.09588	1.04762	1.08246	1.08825	1.07895	1.04539	1.00999	1.10416	1.04912	1.03657	1.06843	1.07802	1.05066	1.01282	1.03782	1.06071	1.02993	1.01343	1.02776	1.10327	1.13642	1.04588	1.05659	1.06267	1.06451	1.07007	1.09029	1.08527	1.09969
RET4_YWGVASFLQK_2_y8_1	1.06751	1.03443	1.08515	1.05659	1.06805	1.02368	1.07057	1.0679	1.04932	1.07665	1.09091	1.09284	1.09958	1.09438	1.0364	1.07671	1.08132	1.08897	1.0561	1.03122	1.10644	1.05307	1.05526	1.05984	1.08655	1.0557	1.01969	1.04068	1.04971	1.04012	1.0193	1.034	1.10379	1.12217	1.06112	1.06071	1.07021	1.09071	1.07571	1.0832	1.06949	1.08873
THRB_ELLESYIDGR_2_y3_1	1.03749	0.939354	1.09251	1.09251	1.10558	1.05655	1.09707	1.02821	1.02074	1.06514	1.11697	1.05516	1.08394	1.03299	1.01976	1.0449	1.06169	1.0696	1.09672	1.07114	1.10852	1.04857	1.05823	1.06773	1.08517	1.03981	0.984832	1.01358	0.996902	1.03794	1.04138	1.00452	1.09018	1.11034	1.03422	1.05746	1.11714	1.0416	1.0765	1.00529	1.02391	1.096
THRB_ELLESYIDGR_2_y4_1	1.12218	1.0004	1.10071	1.06817	1.11677	1.09245	1.088	1.07337	1.03417	1.08387	1.07685	1.07674	1.094	1.05757	1.01763	1.08301	1.09404	1.07177	1.1293	1.09893	1.1457	1.08162	1.09973	1.10628	1.06506	1.04604	1.04065	1.03586	1.04645	1.0655	1.05638	1.00753	1.12101	1.09462	1.06808	1.08198	1.07213	1.11012	1.09653	1.02375	1.05745	1.04603
THRB_ELLESYIDGR_2_y5_1	1.03847	0.990706	1.09472	1.10226	1.14116	1.03819	1.069	1.07209	0.978783	1.06286	1.07179	1.04897	1.10217	1.03386	1.02036	1.0642	1.07551	1.10343	1.08921	1.08792	1.09735	1.07154	1.04286	1.09628	1.07594	1.05303	0.97415	1.0483	1.00816	1.07785	1.04606	1.01202	1.12458	1.06762	1.05607	1.04767	1.08004	1.09752	1.06975	1.01959	1.03977	1.08784
THRB_ELLESYIDGR_2_y6_1	1.08898	1.02412	1.06656	1.04537	1.04757	1.02047	1.03275	1.06989	1.00679	1.06144	1.0627	1.00221	1.07524	1.02319	1.03287	1.05949	1.06064	1.07472	1.07086	1.06164	1.0905	1.04913	1.04004	1.07119	1.07119	1.03783	0.9903	1.00505	1.02361	1.05486	1.03907	0.99225	1.08651	1.09539	1.01934	1.03183	1.04676	1.09206	1.04099	1.00142	1.01993	1.07003
THRB_ELLESYIDGR_2_y7_1	1.0798	0.96713	1.0918	1.09712	1.06002	1.05779	1.06106	1.07442	1.04758	1.0894	1.07303	1.04951	1.08318	1.02122	1.04674	1.04598	1.08195	1.06062	1.1066	1.07285	1.10298	1.04328	1.03151	1.08389	1.09412	1.04788	0.963237	0.988764	1.01778	1.0765	1.02467	1.02189	1.07584	1.10004	1.0432	1.04127	1.04521	1.089	1.05945	1.01431	1.03521	1.07234
THRB_ELLESYIDGR_2_y8_1	1.09789	0.988209	1.07614	1.09848	1.09708	1.06223	1.05854	1.03272	0.983983	1.067	1.06683	0.999853	1.1183	1.03184	1.05202	1.05423	1.05461	1.07273	1.11979	1.07149	1.09185	1.07598	1.04964	1.09548	1.05442	1.0369	1.01536	1.03729	0.990069	1.0293	1.00668	0.996702	1.11807	1.10307	1.05881	1.11244	1.03845	1.07879	1.07075	1.00833	1.03674	1.10419
THRB_SGIECQLWR_2_y2_1	1.06303	1.04684	1.02186	1.04561	1.0218	1.04569	1.04787	1.04136	1.04481	1.02476	1.05474	1.07598	0.988769	1.05649	1.02302	1.01968	1.09437	1.00025	1.05378	1.01199	1.06544	1.06775	1.08008	1.02503	1.10414	1.0476	1.03069	1.05187	1.0217	1.08504	1.00245	1.05641	1.0673	1.05955	1.03144	1.0324	1.0421	1.03505	1.04122	1.04351	1.0242	1.06114
THRB_SGIECQLWR_2_y5_1	1.10724	1.05109	1.03959	1.01954	1.04532	1.0184	0.987467	1.03447	1.00244	1.04382	1.04208	1.04031	1.02346	1.0687	1.03508	1.00982	1.08232	1.00251	1.04088	1.05154	1.04777	1.01995	1.0203	1.03955	1.04544	1.06559	1.04607	1.07087	1.03332	1.01083	1.06603	1.024	1.01172	1.04779	1.0164	1.09903	1.04719	1.06122	1.03739	1.05182	1.02048	1.02069
THRB_SGIECQLWR_2_y6_1	1.03729	1.04679	1.10982	1.07464	1.03012	1.03904	1.03501	1.02912	1.04453	1.04659	1.04614	1.06575	1.05294	1.05593	1.04179	1.01937	1.04637	1.0537	1.02914	1.02195	1.0658	1.03283	1.07208	1.03814	1.04009	1.08622	1.06208	1.06178	1.0247	1.08765	1.06686	1.02873	1.06556	1.08452	1.05344	1.05406	1.02738	1.06246	1.04717	1.02216	1.05653	1.03198
TRFE_EGYYGYTGAFR_2_b3_1	1.16649	1.14139	1.16347	1.17344	1.15469	1.13487	1.19004	1.17676	1.10878	1.16628	1.15857	1.15625	1.17067	1.15584	1.14825	1.18762	1.16271	1.1467	1.15097	1.15896	1.19004	1.14926	1.11245	1.16297	1.1619	1.15899	1.1547	1.12743	1.14315	1.17402	1.0991	1.13573	1.18742	1.17218	1.16652	1.15291	1.17451	1.16534	1.17894	1.1398	1.15207	1.17278
TRFE_EGYYGYTGAFR_2_y2_1	1.16424	1.12899	1.15278	1.15014	1.16797	1.12044	1.17202	1.16257	1.08919	1.1687	1.15014	1.14158	1.15405	1.13861	1.12561	1.17928	1.18095	1.15384	1.14882	1.13011	1.19015	1.13154	1.10142	1.14104	1.16069	1.17169	1.13758	1.12136	1.13534	1.18762	1.10734	1.11528	1.1887	1.1531	1.15031	1.1473	1.15573	1.15799	1.15919	1.1221	1.13473	1.18717
TRFE_EGYYGYTGAFR_2_y4_1	1.18083	1.13651	1.16819	1.17269	1.1683	1.14693	1.19629	1.16528	1.0901	1.17224	1.16992	1.15259	1.18476	1.14234	1.13968	1.19922	1.16409	1.16614	1.15482	1.14834	1.18472	1.14392	1.11666	1.15464	1.17346	1.1688	1.14269	1.12697	1.14081	1.18918	1.10999	1.14176	1.19793	1.16926	1.16817	1.16293	1.1804	1.15306	1.16644	1.14599	1.1505	1.18341
TRFE_EGYYGYTGAFR_2_y5_1	1.16327	1.13344	1.1698	1.15585	1.15157	1.13177	1.18382	1.15368	1.0911	1.17601	1.15251	1.1392	1.15492	1.15124	1.13468	1.19669	1.16742	1.14794	1.14094	1.14602	1.18482	1.13481	1.1108	1.15025	1.1682	1.15729	1.14295	1.11548	1.13268	1.16485	1.1006	1.13127	1.18576	1.16111	1.15965	1.15108	1.17275	1.15639	1.16243	1.13427	1.14213	1.17591
TRFE_EGYYGYTGAFR_2_y7_1	1.15774	1.12319	1.15843	1.14874	1.14768	1.12844	1.17132	1.14964	1.08755	1.15413	1.15001	1.13913	1.15642	1.13786	1.12341	1.18009	1.15493	1.14215	1.13643	1.13537	1.17907	1.12771	1.10577	1.1305	1.15671	1.15025	1.13739	1.11382	1.1329	1.1544	1.09529	1.12332	1.17798	1.1571	1.14776	1.13629	1.16499	1.15469	1.15466	1.12812	1.1442	1.16637

## Sheet: Supp. Table 2
Supplementary Table 2. Normalized serum protein expression (rows) across all participants (columns; Control=16, MA=14, MAP=12).
Proteins	Control_1	Control_2	Control_3	Control_4	Control_5	Control_6	Control_7	Control_8	Control_9	Control_10	Control_11	Control_12	Control_13	Control_14	Control_15	Control_16	MA_1	MA_2	MA_3	MA_4	MA_5	MA_6	MA_7	MA_8	MA_9	MA_10	MA_11	MA_12	MA_13	MA_14	MAP_1	MAP_2	MAP_3	MAP_4	MAP_5	MAP_6	MAP_7	MAP_8	MAP_9	MAP_10	MAP_11	MAP_12
Alpha-1-antitrypsin (A1AT)	3.64623	3.58944	3.52355	3.36409	3.49937	3.5453	3.41053	3.72175	3.2241	3.35829	3.43858	3.38258	3.17114	3.47069	3.42193	3.49485	3.67247	3.72513	3.27041	3.57319	3.7746	3.54219	3.59392	3.42121	3.35539	3.36169	3.48869	3.29006	3.34484	3.40687	3.36909	3.4207	3.49977	3.47203	3.19499	3.32321	3.52522	3.25163	3.65044	3.26612	3.08678	3.49042
Alpha-1B-glycoprotein (A1BG)	3.52833	3.55315	3.58636	3.6637	3.54021	3.38512	3.46224	3.53987	3.42766	3.45416	3.50935	3.68145	3.49555	3.62242	3.47312	3.55256	3.53102	3.54742	3.50737	3.5093	3.60849	3.43957	3.48147	3.50466	3.28028	3.5311	3.56878	3.49545	3.67957	3.59049	3.59633	3.51267	3.63785	3.61581	3.42274	3.55601	3.5951	3.49896	3.58856	3.51486	3.47842	3.57363
Alpha-2-antiplasmin (A2AP)	1.75834	1.09512	1.8141	1.41015	1.38463	1.34451	1.32926	1.8031	1.09633	1.70389	1.59812	1.34649	1.68893	1.25492	1.17848	1.76793	1.7569	1.80059	1.59107	1.3269	1.87615	1.37444	1.16935	1.56746	1.59245	1.2748	1.08927	1.08925	1.11667	1.55671	1.1611	0.85745	1.58831	1.4729	1.69991	1.24763	1.60798	1.66167	1.62305	1.09232	1.56054	1.41695
Alpha-2-macroglobulin (A2MG)	3.45834	3.31707	3.52181	3.43711	3.29752	3.23563	3.52561	3.35933	2.91149	3.55073	3.32748	3.13547	3.39393	3.36719	3.2085	3.30846	3.48927	3.5316	3.32764	3.33251	3.4215	3.28649	3.15822	3.46699	3.37676	3.19374	3.3002	3.16768	3.11344	3.45985	3.22398	3.0977	3.37907	3.30889	3.40455	3.32221	3.48841	3.51042	3.49976	3.17412	3.3324	3.41956
Alpha-1-antichymotrypsin (AACT)	4.46118	3.76853	4.4505	4.44057	4.29303	4.10508	4.27094	4.47218	3.79049	4.45763	4.37336	4.07571	4.28438	3.94238	3.78916	4.4246	4.38031	4.44202	4.30247	3.92909	4.48664	4.07299	3.81121	4.39146	4.28573	3.93011	3.7973	3.68881	3.83611	4.47575	3.86324	3.80103	4.41065	4.16352	4.27789	3.93575	4.53442	4.33022	4.53413	3.64458	4.19295	4.40484
Protein AMBP (AMBP)	2.8198	2.30417	2.95047	2.58566	2.43878	2.38264	2.79852	2.98999	2.24278	2.78828	2.69319	2.38932	2.89362	2.54589	2.32102	2.9299	2.98826	2.67218	2.79633	2.34053	2.79082	2.36666	2.38791	2.83938	2.73737	2.40288	2.29665	2.29255	2.28805	2.82218	2.24725	2.26308	2.83418	2.5615	2.82896	2.29462	2.93283	2.74155	2.87207	2.50574	2.84103	2.84543
Angiotensinogen (ANGT)	4.24064	3.47143	4.2669	4.26446	3.94918	3.69823	4.30231	4.18126	3.18976	4.31022	4.31959	3.68621	4.42185	3.76619	3.47654	4.27566	4.17227	4.22637	4.16189	3.67027	4.40891	3.70579	3.36589	4.29277	4.22179	3.56538	3.48431	3.47198	3.49983	4.25471	3.38987	3.25806	4.3468	4.17472	4.15151	3.67784	4.31764	4.25299	4.414	3.52142	4.12447	4.13144
Apolipoprotein A-I (APOA1)	4.60662	2.91893	4.48114	3.78813	3.36384	2.97533	3.55157	4.78668	3.06145	4.44198	3.78287	3.00033	4.54346	2.98754	2.86836	4.45584	4.91188	4.94934	4.28402	3.15481	4.61467	3.10509	2.9497	4.3401	4.16763	2.71388	2.96043	3.18988	2.84102	4.45443	3.27005	2.85583	4.1809	3.501	4.31255	3.03811	4.40017	5.64449	4.60316	2.68586	4.0889	3.82618
Apolipoprotein A-II (APOA2)	3.00829	2.89799	2.9958	2.96615	2.90865	2.96155	2.95368	3.08914	2.83915	2.92773	2.99695	2.9258	3.01092	2.98189	2.95038	2.99021	3.10224	3.03959	2.99504	2.91457	3.06356	2.92571	2.94168	2.9895	2.93278	2.90868	2.88457	2.93196	2.93062	2.98959	2.90278	2.93199	3.08768	3.07478	2.89087	2.92994	3.03902	2.99046	2.99081	2.971	2.90494	3.02524
Apolipoprotein A-IV (APOA4)	3.20036	2.86676	3.12655	3.05257	2.82556	2.80351	3.04113	3.13412	2.85671	3.06562	3.11571	2.7877	3.08844	2.97959	2.85444	3.07501	3.19646	3.00672	3.08398	2.89279	3.12582	3.05858	2.8712	3.10828	3.15997	2.9576	2.76419	2.84221	2.94361	3.08278	2.72256	2.67997	3.0888	2.8575	3.16224	2.75761	3.14901	3.01623	3.02283	2.79876	3.10418	3.10347
Apolipoprotein C-I (APOC1)	2.39801	1.71752	2.40173	2.14483	2.13521	1.87145	2.23608	2.46128	2.00223	2.36759	2.25006	1.99056	2.31867	2.06701	2.06516	2.2595	2.49298	2.4235	2.25831	2.07771	2.37597	2.13682	1.96505	2.34403	2.33477	2.07338	1.66202	2.03022	1.89822	2.36245	1.8542	1.94302	2.38323	2.29643	2.30458	1.93314	2.47573	2.26837	2.29266	1.97729	2.30931	2.35748
Apolipoprotein C-II (APOC2)	2.87064	2.88378	3.1116	2.85937	2.98973	2.8436	2.94142	2.94767	2.94742	2.97082	3.10317	3.08902	3.05102	2.99796	3.04738	2.81631	3.00783	2.93155	2.97263	2.9112	3.01202	2.91248	3.03437	3.07048	2.9307	2.85748	2.88976	2.91706	2.97681	2.9655	3.00508	2.99656	3.02768	3.14809	2.95066	3.01663	3.03545	3.08925	3.0138	3.10831	2.96909	3.0557
Apolipoprotein C-III (APOC3)	3.62495	3.6469	3.85186	3.69661	3.70784	3.58764	3.7154	3.79983	3.66801	3.72545	3.88565	3.80324	3.75708	3.79159	3.73465	3.60616	3.90804	3.72102	3.66268	3.66475	3.85016	3.64618	3.74921	3.84253	3.89855	3.68647	3.66911	3.74329	3.72005	3.72565	3.72268	3.68923	3.96231	3.88431	3.70405	3.77942	3.86929	3.8992	3.7225	3.93736	3.65695	3.70888
Apolipoprotein C-IV (APOC4)	1.37461	1.02132	1.40053	1.20531	1.31063	1.17535	1.31676	1.30388	1.19894	1.29638	1.3588	1.36879	1.35116	1.22026	1.13107	1.29618	1.38953	1.17627	1.22115	1.18485	1.41314	1.14586	1.17365	1.31007	1.31323	1.13482	1.14377	1.18671	1.23657	1.34257	1.13959	1.13496	1.37672	1.32548	1.35341	1.248	1.4508	1.36509	1.3697	1.26128	1.34082	1.33097
Apolipoprotein D (APOD)	3.19013	3.05698	3.21352	3.20324	3.07405	3.09759	3.19945	3.32696	2.98965	3.22633	3.27437	3.1552	3.0878	3.17792	3.13108	3.30581	3.19978	3.14602	3.0801	3.07048	3.18507	3.02568	3.11999	3.13086	3.13525	3.07	3.11124	3.05321	3.09221	3.18417	3.01317	3.00303	3.03904	3.10803	3.1745	2.97095	3.32809	3.18446	3.20378	3.00456	3.18899	3.21039
Apolipoprotein E (APOE)	3.1243	2.78737	3.1595	3.25178	2.99421	2.70519	3.18102	3.13653	2.71511	3.0939	2.96148	2.95148	3.08715	3.00431	2.88315	2.91704	3.01115	2.98998	2.94108	2.9354	3.12656	2.91433	2.88956	3.08105	3.00186	2.83186	2.79157	2.78105	2.59829	3.0038	2.80751	2.74789	3.18965	3.03006	3.00024	2.92913	3.11295	3.00223	3.0968	2.96815	2.99568	2.92529
Apolipoprotein H (APOH)	2.27963	2.66499	2.64499	2.70894	2.55303	2.47574	2.61231	2.47099	2.5076	2.65493	2.63846	2.66429	2.66852	2.65307	2.6124	2.47325	2.48569	2.41973	2.65486	2.69914	2.30541	2.57437	2.67669	2.49089	2.69184	2.65041	2.61544	2.49306	2.49358	2.5324	2.43536	2.37152	2.44749	2.46837	2.39982	2.39297	2.42763	2.40413	2.36454	2.44687	2.3644	2.38609
Apolipoprotein L1 (APOL1)	2.77271	2.49403	2.82216	2.91206	2.69104	2.61485	2.7261	2.78768	2.44716	2.8188	2.90641	2.61375	2.80782	2.60952	2.55727	2.70399	2.71585	2.83629	2.8155	2.60629	2.88252	2.68256	2.5618	2.81696	2.86449	2.45836	2.37915	2.49521	2.4837	2.76489	2.50224	2.32681	2.94179	2.92498	2.82595	2.62443	2.82851	2.87501	2.88957	2.58713	2.80308	2.91483
Apolipoprotein M (APOM)	1.56718	1.6016	1.598	1.59866	1.56585	1.58074	1.63497	1.57508	1.57231	1.59921	1.66878	1.65763	1.62076	1.65702	1.61776	1.54	1.56081	1.59421	1.59774	1.64451	1.61281	1.62462	1.60724	1.59205	1.63018	1.61195	1.62874	1.61829	1.60617	1.61174	1.62349	1.55863	1.60822	1.62297	1.60278	1.59758	1.6108	1.62526	1.6019	1.59685	1.6156	1.63075
Complement C1q subcomponent subunit C (C1QC)	3.15886	2.09403	2.9301	2.67301	2.21101	1.99617	3.31046	3.15565	1.7738	3.04819	2.95409	2.1986	2.84156	2.4316	1.93667	3.38289	3.04171	2.96852	2.77204	2.06227	3.14157	2.01114	1.8717	2.78531	3.02282	2.06287	1.83009	2.03404	2.19977	2.49699	1.8944	1.95047	2.77712	2.56419	3.16052	1.94063	3.03649	2.94297	3.1725	1.83733	3.24628	3.04722
Complement C1r subcomponent (C1R)	1.63973	1.40364	1.58152	1.47179	1.41673	1.29803	1.41619	1.65567	1.34493	1.58904	1.5215	1.45615	1.61214	1.39235	1.297	1.69733	1.67614	1.65998	1.54936	1.40443	1.62229	1.38369	1.32579	1.64651	1.57383	1.35776	1.39094	1.35485	1.38124	1.57673	1.38571	1.27125	1.601	1.39149	1.58789	1.38516	1.64365	1.5838	1.5589	1.31984	1.50177	1.54605
Corticosteroid-binding globulin (CBG)	3.24341	1.98007	3.51721	2.79957	2.55662	2.1703	3.15159	3.12508	1.81634	3.40542	3.10889	2.04711	3.49334	1.7415	1.82955	3.04498	3.125	3.07486	3.38116	1.81506	3.23793	2.0564	1.87974	3.24337	3.18539	1.5968	1.87753	1.83243	1.7637	3.40647	1.74804	2.47214	3.45793	3.10724	2.95736	1.83523	3.25087	3.51705	3.79514	1.59648	3.17281	3.10721
Ceruloplasmin (CERU)	2.55992	2.43952	2.54092	2.61229	2.59183	2.479	2.48884	2.45365	2.40552	2.53093	2.47988	2.53346	2.42024	2.47372	2.42421	2.47358	2.44926	2.4885	2.5072	2.5055	2.44428	2.51496	2.42423	2.5343	2.49054	2.46615	2.42921	2.42649	2.55861	2.53525	2.51774	2.41166	2.56008	2.58213	2.36653	2.51033	2.52364	2.52995	2.5022	2.43322	2.39081	2.56871
Complement factor B (CFAB)	4.32943	3.8759	4.27051	4.22102	4.10025	3.85273	4.11827	4.33259	3.80388	4.2367	4.0556	4.00176	4.14009	3.99628	3.8723	4.27499	4.11302	4.31609	4.10122	3.91418	4.23976	4.03342	3.85554	4.12846	4.24034	4.05509	3.77446	3.7829	3.88825	4.2564	3.89815	3.69457	4.24883	4.02836	4.1638	4.00095	4.27728	4.14901	4.28424	3.89679	4.26956	4.13229
Complement factor H (CFAH)	2.16308	2.17428	2.24697	2.16929	2.08827	2.03674	2.20362	2.14803	2.09536	2.14232	2.12889	2.21942	2.16569	2.21021	2.14452	2.18388	2.07049	2.09319	2.10817	2.0576	2.17551	2.09299	2.09987	2.05313	2.07765	2.15222	2.24036	2.11222	2.00099	2.12609	2.15792	2.07691	2.14775	2.09238	2.13383	2.16756	2.14839	2.08729	2.06013	2.16561	2.16274	2.13292
Clusterin (CLUS)	3.20512	2.66559	3.05643	2.96118	2.80948	2.71645	2.9714	3.13389	2.41291	3.14313	2.9606	2.55737	3.17761	2.71625	2.50762	3.14781	3.12593	3.1355	3.04732	2.67886	3.19196	2.76132	2.61426	3.05431	2.99225	2.66012	2.6392	2.49281	2.76294	2.98949	2.59722	2.47484	3.08149	2.89098	3.09455	2.65755	3.12811	3.03579	3.13955	2.62053	3.11524	2.97998
Complement C3 (CO3)	2.35703	2.08763	2.40382	2.44306	2.31102	2.20648	2.39503	2.30253	2.09081	2.268	2.32661	2.26244	2.32977	2.16232	2.10008	2.38662	2.3178	2.36508	2.36787	2.10628	2.33558	2.16151	2.06106	2.31576	2.36924	2.15096	2.14809	2.06096	2.066	2.34593	2.12249	2.08941	2.37476	2.35039	2.31696	2.20501	2.37854	2.37768	2.3792	2.12988	2.38425	2.38178
Complement C4-A (CO4A)	2.75987	1.88272	2.53509	2.32997	2.14554	2.01458	1.99434	2.72497	1.67353	2.407	2.16187	1.90954	2.45264	1.99018	1.83508	2.69771	2.68927	2.62085	2.46193	2.09459	2.70726	1.97382	1.78164	2.33136	2.41852	2.00122	1.92637	1.74945	1.91909	2.5486	1.65715	1.63273	2.41539	2.2265	2.48046	1.91824	2.53047	2.34266	2.57233	1.78461	2.27141	2.20606
Complement component C9 (CO9)	2.72592	2.61821	2.68539	2.77204	2.64152	2.56966	2.67501	2.61311	2.58316	2.62114	2.56881	2.61267	2.56296	2.54324	2.58892	2.69791	2.60101	2.60269	2.60225	2.67461	2.66291	2.57843	2.59807	2.57632	2.6949	2.69701	2.68555	2.47878	2.62046	2.71639	2.68412	2.5888	2.64649	2.53385	2.65173	2.50731	2.60761	2.60366	2.71972	2.57852	2.69881	2.57376
Ficolin-3 (FCN3)	1.99959	1.86045	1.93851	1.9191	1.9143	1.82166	2.00778	1.58034	1.67346	1.87753	1.9543	1.96935	1.96886	1.94154	1.41864	2.05139	1.8144	1.94458	1.75146	1.85114	2.02894	1.74408	1.82655	1.92529	1.83698	1.86637	1.64305	1.79496	1.82308	1.94082	1.82994	1.72416	1.89633	1.82391	1.9928	1.92891	1.89086	1.93114	1.9843	1.86237	2.0213	1.95112
Hemopexin (HEMO)	4.09372	3.94016	4.08206	4.09981	4.06974	3.97338	4.11719	4.05552	3.87784	3.96877	4.07264	4.02646	4.11358	3.9949	3.93325	4.11475	4.03839	4.01871	3.96955	3.98812	4.16022	4.01242	3.94169	4.00161	4.09361	3.96189	3.9261	3.8733	3.99105	4.03805	3.96721	3.90389	4.16883	3.99845	4.05362	3.96113	4.12376	3.99399	4.10572	3.96177	4.11056	4.05988
Haptoglobin-related protein (HPTR)	2.03561	2.13062	2.0578	2.24363	1.88458	1.94003	1.97459	1.9134	1.91433	2.03632	1.9755	1.96122	1.81797	1.97396	1.98948	1.92149	1.79695	2.01202	2.01656	1.96349	1.98005	1.89966	2.0847	1.82802	2.00885	1.94159	1.9096	1.96176	1.97807	1.87826	2.03985	1.82919	2.0576	2.11707	2.08163	2.09423	2.23441	1.96769	2.05753	2.05303	2.04234	1.96117
Histidine-rich glycoprotein (HRG)	2.77625	2.68285	2.7121	2.87629	2.66029	2.69866	2.72515	2.79178	2.6856	2.76176	2.72368	2.74945	2.72067	2.69402	2.87748	2.6134	2.67137	2.69785	2.83826	2.85462	2.76095	2.57634	2.89335	2.64458	2.83273	2.58315	2.60311	2.97991	2.51458	2.85871	2.33025	2.521	2.8255	2.76252	2.73585	2.72437	2.73168	2.99539	2.64475	2.67299	2.58771	2.57786
Plasma protease C1 inhibitor (IC1)	2.42387	2.31014	2.46242	2.40666	2.36352	2.26685	2.4707	2.38757	2.24135	2.4392	2.4289	2.30772	2.42564	2.37622	2.22396	2.39591	2.35399	2.3889	2.31928	2.31522	2.43559	2.27216	2.24037	2.39034	2.43439	2.33846	2.25557	2.27047	2.31402	2.36905	2.27278	2.21488	2.38485	2.28971	2.43358	2.30344	2.433	2.36358	2.42853	2.25402	2.45233	2.42678
Ig mu chain C region (IGHM)	2.5414	2.55097	2.53721	2.50845	2.61036	2.3046	2.53237	2.51314	2.36905	2.59258	2.45476	2.55673	2.53783	2.56773	2.43502	2.44435	2.2964	2.50203	2.51388	2.43145	2.62242	2.32413	2.52904	2.3439	2.50198	2.44253	2.40085	2.22213	2.5271	2.50231	2.56674	2.44746	1.50286	2.47512	2.70432	2.53251	2.45404	2.42126	2.51016	2.40451	2.44531	2.39183
Inter-alpha-trypsin inhibitor heavy chain H1 (ITIH1)	3.85782	3.15135	3.97561	4.23862	3.54299	3.43243	3.90833	3.97427	2.9982	3.92532	3.74254	3.52759	3.7198	3.49948	3.19758	3.89537	3.66729	4.02721	3.97362	3.45182	3.96737	3.45882	3.09861	3.99799	3.82419	3.25074	3.09116	3.34271	3.28943	4.10001	3.08883	3.21957	3.92984	3.83357	3.90788	3.57069	3.83771	4.00007	4.07909	3.02282	3.91115	3.96905
Kininogen-1 (KNG1)	3.53469	2.8807	3.50893	3.40313	3.12775	2.9494	3.30241	3.48354	2.7511	3.48652	3.39959	3.01147	3.59111	3.05371	2.87322	3.60946	3.47755	3.718	3.44917	3.03851	3.62714	3.14262	2.8446	3.41272	3.38842	3.02935	2.82839	2.82021	2.9421	3.45761	2.85516	2.73967	3.44947	3.3295	3.52682	3.05078	3.55173	3.40722	3.49598	2.88408	3.50919	3.39197
Pigment epithelium-derived factor (PEDF)	1.56062	1.60416	1.581	1.62987	1.55078	1.48947	1.56837	1.53004	1.44988	1.55798	1.5924	1.55751	1.61569	1.62475	1.48504	1.60452	1.56653	1.50446	1.56949	1.53693	1.57186	1.53961	1.57688	1.56243	1.58253	1.53821	1.53292	1.55361	1.54784	1.56278	1.51188	1.52503	1.61019	1.56624	1.569	1.5693	1.58801	1.57824	1.54082	1.62591	1.5809	1.59903
Phosphatidylinositol-glycan-specific phospholipase D (PHLD)	1.47751	1.30893	1.5374	1.59749	1.47714	1.51898	1.66087	1.6312	1.34202	1.60454	1.70864	1.52929	1.6091	1.52449	1.44643	1.57817	1.64625	1.55293	1.4694	1.38799	1.69489	1.52551	1.30279	1.65222	1.60381	1.37097	1.34228	1.42176	1.34399	1.52245	1.28557	1.22014	1.58054	1.66394	1.64801	1.38853	1.62502	1.64874	1.64149	1.46766	1.61859	1.69539
Plasminogen (PLMN)	2.57374	2.55627	2.59017	2.58459	2.5514	2.54061	2.61086	2.52482	2.50056	2.59716	2.51055	2.61056	2.52072	2.5898	2.52695	2.5737	2.53285	2.63227	2.47825	2.52179	2.63535	2.47873	2.49888	2.50234	2.48869	2.55785	2.51593	2.52523	2.49651	2.56058	2.49109	2.46457	2.53808	2.59127	2.55843	2.49814	2.55393	2.52771	2.59389	2.53129	2.53241	2.57666
Retinol-binding protein 4 (RET4)	2.36018	2.32422	2.38137	2.34177	2.36247	2.28585	2.4078	2.4113	2.34436	2.39276	2.44636	2.44052	2.45444	2.46814	2.32312	2.37416	2.43945	2.40124	2.38563	2.27671	2.47067	2.34853	2.35202	2.39342	2.41063	2.37344	2.27701	2.35181	2.34574	2.28967	2.25819	2.30442	2.47968	2.53064	2.36693	2.37683	2.41099	2.39449	2.41454	2.43317	2.41716	2.44782
Prothrombin (THRB)	3.22541	3.02024	3.23231	3.21563	3.22401	3.14426	3.16028	3.15244	3.05553	3.18213	3.20431	3.13919	3.20942	3.12764	3.09663	3.1343	3.21754	3.17125	3.24696	3.18418	3.27298	3.16411	3.16563	3.20892	3.21244	3.15395	3.03741	3.10541	3.05463	3.17608	3.11724	3.04852	3.25515	3.25488	3.12742	3.18712	3.17311	3.22343	3.18042	3.06377	3.10501	3.19777
Serotransferrin (TRFE)	2.60846	2.53285	2.59954	2.59434	2.58953	2.5324	2.64469	2.59747	2.44486	2.6106	2.58546	2.56203	2.60329	2.56075	2.53652	2.65781	2.60737	2.57457	2.56346	2.55763	2.65146	2.54348	2.48077	2.56686	2.60325	2.59703	2.556	2.50669	2.54238	2.62534	2.46522	2.52566	2.6555	2.59959	2.59051	2.57178	2.61554	2.58826	2.60359	2.5359	2.55972	2.63219

## Sheet: Supp. Table 3
Supplementary Table 3. Comparative analysis of DTI measurments between healthy controls (Cntl; N=16), MA (N=14) and MAP (N=12) groups.
	Axial Diffusivity (AD)						Fractional Anisotropy (FA)						Radial Diffusivity (RD)						Mean Diffusivity (MD)
Regions-of-interest (ROI)	Cntl	MA	MAP	ANOVA P-value	Post hoc correction		Cntl	MA	MAP	ANOVA P-value	Post hoc correction		Cntl	MA	MAP	ANOVA P-value	Post hoc correction		Cntl	MA	MAP	ANOVA P-value	Post hoc correction
Middle cerebellar peduncle	0.001228 ± 0.00007	0.001254 ± 0.00005	0.001272 ± 0.00009	0.547665	ns		0.51725 ± 0.04	0.509407 ± 0.03	0.479943 ± 0.07	0.318394	ns		0.000512 ± 0.00002	0.000531 ± 0.00003	0.000577 ± 0.0001	0.0295477	MAP > Cntl		0.000751 ± 0.00003	0.000772 ± 0.00003	0.000808 ± 0.0001	0.0393394	MAP > Cntl
Pontine crossing tract	0.001177 ± 0.00008	0.001213 ± 0.00004	0.001189 ± 0.00006	0.860151	ns		0.460863 ± 0.05	0.451009 ± 0.04	0.434362 ± 0.05	0.519629	ns		0.000546 ± 0.00004	0.000575 ± 0.00005	0.000583 ± 0.00004	0.0877689	ns		0.000756 ± 0.00003	0.000788 ± 0.00003	0.000785 ± 0.00002	0.0780447	ns
CC genu	0.001179 ± 0.00007	0.00121 ± 0.00006	0.001208 ± 0.00006	0.798293	ns		0.450473 ± 0.04	0.439726 ± 0.03	0.430867 ± 0.05	0.577475	ns		0.00056 ± 0.00004	0.000587 ± 0.00004	0.000597 ± 0.00005	0.0737632	ns		0.000767 ± 0.00004	0.000795 ± 0.00003	0.000801 ± 0.00003	0.06157	ns
CC body	0.001653 ± 0.0001	0.001658 ± 0.00008	0.001654 ± 0.0001	0.883883	ns		0.505226 ± 0.03	0.483946 ± 0.04	0.47165 ± 0.04	0.371572	ns		0.000745 ± 0.00006	0.000777 ± 0.00007	0.000791 ± 0.00007	0.290251	ns		0.001048 ± 0.00006	0.00107 ± 0.00006	0.001078 ± 0.00008	0.705057	ns
CC splenium	0.001749 ± 0.0001	0.00172 ± 0.00008	0.001741 ± 0.0001	0.556309	ns		0.48406 ± 0.03	0.46932 ± 0.03	0.453579 ± 0.04	0.368012	ns		0.000854 ± 0.00008	0.000852 ± 0.00006	0.000889 ± 0.00008	0.210085	ns		0.001152 ± 0.00009	0.001142 ± 0.00006	0.001173 ± 0.00009	0.302647	ns
Fornix	0.001469 ± 0.00004	0.001465 ± 0.00006	0.001484 ± 0.00004	0.742698	ns		0.58368 ± 0.04	0.569642 ± 0.03	0.5552 ± 0.05	0.427747	ns		0.000526 ± 0.00004	0.000544 ± 0.00004	0.00057 ± 0.00007	0.0428745	MAP > Cntl		0.00084 ± 0.00003	0.000851 ± 0.00004	0.000875 ± 0.00005	0.0488296	MAP > Cntl
Corticospinal tract RH	0.001419 ± 0.00005	0.001406 ± 0.00006	0.001447 ± 0.00004	0.440547	ns		0.587866 ± 0.03	0.572765 ± 0.03	0.559874 ± 0.05	0.357751	ns		0.000497 ± 0.00003	0.000511 ± 0.00003	0.000542 ± 0.00007	0.0110614	MAP > Cntl		0.000804 ± 0.00003	0.000809 ± 0.00003	0.000844 ± 0.00005	0.00900419	MAP > Cntl
Corticospinal tract LH	0.001165 ± 0.00004	0.001163 ± 0.00004	0.001166 ± 0.00005	0.802054	ns		0.503776 ± 0.03	0.487474 ± 0.04	0.475434 ± 0.04	0.390483	ns		0.000488 ± 0.00002	0.000504 ± 0.00003	0.000516 ± 0.00003	0.0386004	MAP > Cntl		0.000714 ± 0.00001	0.000724 ± 0.00001	0.000733 ± 0.00003	0.0221012	MAP > Cntl
Medial lemniscus RH	0.001154 ± 0.00004	0.001152 ± 0.00004	0.001153 ± 0.00005	0.874532	ns		0.500191 ± 0.03	0.487658 ± 0.03	0.473447 ± 0.04	0.379508	ns		0.000489 ± 0.00002	0.000502 ± 0.00002	0.000513 ± 0.00003	0.0349292	MAP > Cntl		0.000711 ± 0.00001	0.000718 ± 0.00001	0.000726 ± 0.00002	0.028494	MAP > Cntl
Medial lemniscus LH	0.001251 ± 0.00004	0.001259 ± 0.00004	0.001272 ± 0.00004	0.652053	ns		0.567174 ± 0.03	0.556008 ± 0.03	0.549978 ± 0.04	0.466661	ns		0.000456 ± 0.00002	0.000471 ± 0.00002	0.000479 ± 0.00003	0.0203408	MAP > Cntl		0.000721 ± 0.00001	0.000734 ± 0.00001	0.000744 ± 0.00002	0.000737549	MAP > Cntl
Inferior cerebellar peduncle RH	0.001238 ± 0.00004	0.001263 ± 0.00003	0.001265 ± 0.00004	0.592808	ns		0.456718 ± 0.02	0.443906 ± 0.03	0.4351 ± 0.03	0.416138	ns		0.000605 ± 0.00003	0.000631 ± 0.00004	0.000645 ± 0.00004	0.0373674	MAP > Cntl		0.000816 ± 0.00003	0.000842 ± 0.00003	0.000851 ± 0.00004	0.0468502	MAP > Cntl
Inferior cerebellar peduncle LH	0.001247 ± 0.00003	0.00125 ± 0.00003	0.001259 ± 0.00005	0.783576	ns		0.570348 ± 0.02	0.558491 ± 0.03	0.552465 ± 0.04	0.476006	ns		0.000451 ± 0.00002	0.000465 ± 0.00002	0.000473 ± 0.00003	0.0333367	MAP > Cntl		0.000716 ± 0.000009	0.000726 ± 0.00001	0.000735 ± 0.00002	0.00314609	MAP > Cntl
Superior cerebellar peduncle RH	0.001275 ± 0.00006	0.001275 ± 0.00004	0.001312 ± 0.00004	0.416963	ns		0.514329 ± 0.04	0.501817 ± 0.03	0.495923 ± 0.04	0.585124	ns		0.000537 ± 0.00003	0.000551 ± 0.00003	0.000576 ± 0.00005	0.0262499	MAP > Cntl		0.000783 ± 0.00002	0.000793 ± 0.00002	0.000821 ± 0.00004	0.00600834	MAP > Cntl
Superior cerebellar peduncle LH	0.001278 ± 0.00006	0.001266 ± 0.00005	0.001302 ± 0.00005	0.478066	ns		0.527724 ± 0.03	0.506715 ± 0.04	0.49998 ± 0.05	0.398562	ns		0.000521 ± 0.00002	0.00054 ± 0.00004	0.000568 ± 0.00007	0.0139517	MAP > Cntl		0.000773 ± 0.00002	0.000782 ± 0.00002	0.000813 ± 0.00006	0.0173855	MAP > Cntl
Cerebral peduncle RH	0.001134 ± 0.00005	0.001123 ± 0.00004	0.001139 ± 0.00006	0.788738	ns		0.415079 ± 0.04	0.407794 ± 0.03	0.406909 ± 0.05	0.730785	ns		0.000585 ± 0.00005	0.000581 ± 0.00003	0.000591 ± 0.00005	0.941486	ns		0.000768 ± 0.00004	0.000762 ± 0.00003	0.000774 ± 0.00004	0.906779	ns
Cerebral peduncle LH	0.001135 ± 0.00004	0.001131 ± 0.00004	0.00115 ± 0.00005	0.621489	ns		0.410578 ± 0.03	0.400095 ± 0.02	0.407198 ± 0.05	0.652152	ns		0.000591 ± 0.00004	0.000598 ± 0.00003	0.000598 ± 0.00005	0.774648	ns		0.000772 ± 0.00003	0.000775 ± 0.00003	0.000782 ± 0.00004	0.852775	ns
Anterior limb of internal capsule RH	0.001093 ± 0.00004	0.001097 ± 0.00004	0.001131 ± 0.00005	0.399529	ns		0.435358 ± 0.03	0.428004 ± 0.02	0.434799 ± 0.03	0.709851	ns		0.000542 ± 0.00002	0.000553 ± 0.00002	0.000561 ± 0.00004	0.280657	ns		0.000725 ± 0.00002	0.000734 ± 0.00002	0.000751 ± 0.00004	0.0660593	ns
Anterior limb of internal capsule LH	0.001101 ± 0.00004	0.001108 ± 0.00005	0.001124 ± 0.00005	0.695903	ns		0.441241 ± 0.03	0.435609 ± 0.03	0.439523 ± 0.02	0.724764	ns		0.000541 ± 0.00002	0.000553 ± 0.00002	0.000556 ± 0.00003	0.344378	ns		0.000728 ± 0.00002	0.000738 ± 0.00002	0.000745 ± 0.00003	0.291069	ns
Posterior limb of internal capsule RH	0.001226 ± 0.00006	0.001206 ± 0.00005	0.001249 ± 0.00006	0.40823	ns		0.432774 ± 0.03	0.420728 ± 0.03	0.41298 ± 0.03	0.44613	ns		0.000615 ± 0.00004	0.000622 ± 0.00003	0.000636 ± 0.00004	0.0586037	ns		0.000818 ± 0.00004	0.000816 ± 0.00003	0.000853 ± 0.00004	0.0596668	ns
Posterior limb of internal capsule LH	0.001224 ± 0.00006	0.001207 ± 0.00005	0.00124 ± 0.00006	0.501581	ns		0.417883 ± 0.03	0.411441 ± 0.03	0.402598 ± 0.03	0.636963	ns		0.000635 ± 0.00005	0.000632 ± 0.00004	0.000666 ± 0.00004	0.168948	ns		0.000831 ± 0.00004	0.000824 ± 0.00004	0.000857 ± 0.00004	0.132345	ns
Retrolenticular internal capsule RH	0.001396 ± 0.00008	0.001382 ± 0.00006	0.001399 ± 0.00008	0.826286	ns		0.531102 ± 0.04	0.526098 ± 0.04	0.510827 ± 0.05	0.626487	ns		0.000575 ± 0.00006	0.000572 ± 0.00004	0.000605 ± 0.00005	0.308964	ns		0.000849 ± 0.00006	0.000842 ± 0.00003	0.000869 ± 0.00004	0.417905	ns
Retrolenticular internal capsule LH	0.001029 ± 0.00005	0.001035 ± 0.00004	0.001023 ± 0.00004	0.797005	ns		0.395059 ± 0.03	0.376221 ± 0.03	0.355067 ± 0.03	0.04	Cntl > MAP		0.000561 ± 0.00003	0.000583 ± 0.00003	0.00059 ± 0.00004	0.0573011	ns		0.000717 ± 0.00003	0.000734 ± 0.00002	0.000741 ± 0.00004	0.297796	ns
Anterior corona radiata RH	0.001438 ± 0.00008	0.001432 ± 0.00008	0.001424 ± 0.00007	0.833834	ns		0.524869 ± 0.03	0.503613 ± 0.03	0.502149 ± 0.04	0.398828	ns		0.000616 ± 0.00005	0.000638 ± 0.00005	0.000633 ± 0.00004	0.52122	ns		0.00089 ± 0.00006	0.000903 ± 0.00006	0.000897 ± 0.00004	0.940115	ns
Anterior corona radiata LH	0.001317 ± 0.00006	0.001324 ± 0.00006	0.00132 ± 0.00007	0.970234	ns		0.47706 ± 0.03	0.473014 ± 0.03	0.458741 ± 0.04	0.629594	ns		0.000609 ± 0.00003	0.000618 ± 0.00005	0.000639 ± 0.00005	0.241251	ns		0.000845 ± 0.00003	0.000853 ± 0.00004	0.000866 ± 0.00005	0.488351	ns
Superior corona radiata RH	0.001328 ± 0.00006	0.001327 ± 0.00008	0.00133 ± 0.00007	0.96806	ns		0.446814 ± 0.03	0.429487 ± 0.03	0.420985 ± 0.03	0.361869	ns		0.00066 ± 0.00004	0.000682 ± 0.00006	0.000697 ± 0.00006	0.233943	ns		0.000882 ± 0.00004	0.000897 ± 0.00007	0.000908 ± 0.00006	0.600704	ns
Superior corona radiata LH	0.001067 ± 0.00003	0.001067 ± 0.00003	0.001081 ± 0.00003	0.68155	ns		0.357001 ± 0.02	0.349567 ± 0.02	0.339909 ± 0.03	0.483448	ns		0.000604 ± 0.00002	0.00061 ± 0.00002	0.000633 ± 0.00004	0.0299683	MAP > Cntl		0.000758 ± 0.00002	0.000762 ± 0.00002	0.000783 ± 0.00004	0.0468351	MAP > Cntl
Posterior corona radiata RH	0.001076 ± 0.00003	0.001078 ± 0.00003	0.001077 ± 0.00002	0.994315	ns		0.361014 ± 0.02	0.348992 ± 0.02	0.344073 ± 0.02	0.48218	ns		0.000604 ± 0.00002	0.000617 ± 0.00002	0.000623 ± 0.00003	0.0930467	ns		0.000762 ± 0.00002	0.000771 ± 0.00002	0.000775 ± 0.00002	0.192868	ns
Posterior corona radiata LH	0.001116 ± 0.00005	0.00112 ± 0.00004	0.001134 ± 0.00004	0.704957	ns		0.427607 ± 0.04	0.414716 ± 0.03	0.403595 ± 0.04	0.524472	ns		0.000552 ± 0.00003	0.000566 ± 0.00003	0.000588 ± 0.00003	0.0101665	MAP > Cntl		0.00074 ± 0.00002	0.00075 ± 0.00002	0.000771 ± 0.00002	0.000818259	MAP > Cntl
Posterior thalamic radiation RH	0.001157 ± 0.00006	0.001154 ± 0.00005	0.001165 ± 0.00005	0.956754	ns		0.457327 ± 0.04	0.442802 ± 0.04	0.42629 ± 0.04	0.422646	ns		0.000538 ± 0.00003	0.00055 ± 0.00003	0.000577 ± 0.00004	0.0147908	MAP > Cntl		0.000745 ± 0.00002	0.000751 ± 0.00003	0.000773 ± 0.00003	0.0138922	MAP > Cntl
Posterior thalamic radiation LH	0.001141 ± 0.00005	0.001171 ± 0.00005	0.001153 ± 0.00004	0.600975	ns		0.312832 ± 0.04	0.303801 ± 0.05	0.291078 ± 0.05	0.665802	ns		0.000706 ± 0.00005	0.000731 ± 0.00007	0.000739 ± 0.00006	0.311093	ns		0.000851 ± 0.00003	0.000877 ± 0.00006	0.000877 ± 0.00004	0.247042	ns
Sagittal stratum RH	0.001148 ± 0.00004	0.001156 ± 0.00006	0.001165 ± 0.00004	0.844211	ns		0.315719 ± 0.04	0.29879 ± 0.05	0.295135 ± 0.05	0.659728	ns		0.000713 ± 0.00005	0.000736 ± 0.00007	0.000744 ± 0.00007	0.432768	ns		0.000858 ± 0.00004	0.000876 ± 0.00006	0.000884 ± 0.00006	0.418858	ns
Sagittal stratum LH	0.001367 ± 0.00009	0.001351 ± 0.00007	0.001388 ± 0.0001	0.68985	ns		0.409023 ± 0.04	0.408019 ± 0.04	0.381147 ± 0.05	0.45458	ns		0.000724 ± 0.00005	0.000714 ± 0.00005	0.000751 ± 0.00006	0.0501583	ns		0.000938 ± 0.00006	0.000926 ± 0.00005	0.000977 ± 0.00007	0.0949451	ns
External capsule RH	0.001657 ± 0.00009	0.001608 ± 0.00006	0.001641 ± 0.0001	0.728465	ns		0.513863 ± 0.04	0.507645 ± 0.04	0.494667 ± 0.06	0.637664	ns		0.000754 ± 0.0001	0.000729 ± 0.00007	0.000768 ± 0.0001	0.841334	ns		0.001056 ± 0.00009	0.001022 ± 0.00006	0.001059 ± 0.0001	0.824948	ns
External capsule LH	0.001299 ± 0.00006	0.001286 ± 0.00005	0.00132 ± 0.0001	0.618029	ns		0.44019 ± 0.04	0.434983 ± 0.04	0.40959 ± 0.05	0.470487	ns		0.000648 ± 0.00004	0.000648 ± 0.00005	0.000701 ± 0.00005	0.0164877	MAP > MA; MAP > Cntl		0.000865 ± 0.00003	0.000861 ± 0.00003	0.000897 ± 0.00005	0.413672	MAP > Cntl
Cingulum RH	0.001109 ± 0.00004	0.001086 ± 0.00004	0.001125 ± 0.00006	0.411387	ns		0.425072 ± 0.03	0.404426 ± 0.03	0.410374 ± 0.04	0.440264	ns		0.000559 ± 0.00003	0.000573 ± 0.00003	0.000586 ± 0.00005	0.22833	ns		0.000742 ± 0.00003	0.000744 ± 0.00002	0.000765 ± 0.00005	0.284452	ns
Cingulum LH	0.001101 ± 0.00004	0.001078 ± 0.00004	0.001111 ± 0.00004	0.44359	ns		0.421629 ± 0.03	0.398194 ± 0.03	0.408634 ± 0.03	0.359525	ns		0.000556 ± 0.00003	0.000574 ± 0.00003	0.000576 ± 0.00002	0.164075	ns		0.000738 ± 0.00003	0.000742 ± 0.00002	0.000754 ± 0.00002	0.239495	ns
Cingulum(hippocampus) RH	0.001063 ± 0.00004	0.001064 ± 0.00004	0.001088 ± 0.0001	0.848355	ns		0.445989 ± 0.03	0.434687 ± 0.05	0.423822 ± 0.06	0.677746	ns		0.000511 ± 0.00003	0.00052 ± 0.00004	0.000548 ± 0.0001	0.296695	ns		0.000695 ± 0.00003	0.000701 ± 0.00002	0.000728 ± 0.00009	0.340309	ns
Cingulum(hippocampus) LH	0.001048 ± 0.00005	0.00105 ± 0.00007	0.001045 ± 0.00004	0.984538	ns		0.424176 ± 0.04	0.421708 ± 0.05	0.415045 ± 0.06	0.941304	ns		0.000529 ± 0.00004	0.00053 ± 0.00004	0.000531 ± 0.00005	0.915873	ns		0.000702 ± 0.00004	0.000704 ± 0.00004	0.000702 ± 0.00003	0.935938	ns
Fornix/stria terminalis RH	0.001173 ± 0.00004	0.001167 ± 0.00005	0.001203 ± 0.00005	0.323456	ns		0.419497 ± 0.03	0.401427 ± 0.03	0.397599 ± 0.04	0.452369	ns		0.00059 ± 0.00004	0.000607 ± 0.00002	0.000631 ± 0.00005	0.0281372	MAP > Cntl		0.000784 ± 0.00003	0.000794 ± 0.00002	0.000822 ± 0.00004	0.019323	MAP > Cntl
Fornix/stria terminalis LH	0.001165 ± 0.00003	0.001153 ± 0.00004	0.001175 ± 0.00003	0.438182	ns		0.406641 ± 0.03	0.38332 ± 0.03	0.376732 ± 0.04	0.392895	ns		0.000602 ± 0.00003	0.000621 ± 0.00003	0.000643 ± 0.00005	0.0166941	MAP > Cntl		0.000789 ± 0.00002	0.000798 ± 0.00001	0.00082 ± 0.00003	0.00678832	MAP > Cntl
Superior longitudinal fasciculus RH	0.002059 ± 0.0001	0.002005 ± 0.0001	0.002092 ± 0.0002	0.526668	ns		0.362935 ± 0.02	0.354886 ± 0.02	0.333491 ± 0.04	0.04	Cntl > MAP		0.001272 ± 0.0001	0.001248 ± 0.0001	0.001343 ± 0.0001	0.120066	ns		0.001534 ± 0.0001	0.0015 ± 0.0001	0.001593 ± 0.0001	0.146928	ns
Superior longitudinal fasciculus LH	0.002351 ± 0.0001	0.002289 ± 0.0002	0.002338 ± 0.0002	0.704033	ns		0.272294 ± 0.02	0.27405 ± 0.03	0.266463 ± 0.04	0.912426	ns		0.001667 ± 0.0001	0.001605 ± 0.0001	0.001657 ± 0.0002	0.455029	ns		0.001895 ± 0.0001	0.001833 ± 0.0001	0.001884 ± 0.0002	0.442846	ns
Superior fronto occip fasciculus RH	0.001578 ± 0.00005	0.001552 ± 0.00007	0.001601 ± 0.00004	0.3455	ns		0.562825 ± 0.05	0.564451 ± 0.04	0.547043 ± 0.04	0.785971	ns		0.000593 ± 0.00008	0.000577 ± 0.00004	0.000629 ± 0.00006	0.216593	ns		0.000922 ± 0.00006	0.000902 ± 0.00003	0.000953 ± 0.00005	0.0705052	ns
Superior fronto occip fasciculus LH	0.001585 ± 0.00006	0.001585 ± 0.00005	0.001594 ± 0.00009	0.853067	ns		0.665688 ± 0.03	0.649543 ± 0.03	0.63145 ± 0.06	0.340785	ns		0.000451 ± 0.00003	0.000472 ± 0.00004	0.000498 ± 0.00006	0.0183399	MAP > Cntl		0.000829 ± 0.00003	0.000843 ± 0.00003	0.000863 ± 0.00003	0.0284589	MAP > Cntl
Uncinate fasciculus RH	0.002152 ± 0.0002	0.002015 ± 0.0001	0.002147 ± 0.0002	0.502199	ns		0.367322 ± 0.06	0.368665 ± 0.05	0.351741 ± 0.05	0.66036	ns		0.001267 ± 0.0003	0.001156 ± 0.0001	0.001277 ± 0.0002	0.566578	ns		0.001562 ± 0.0003	0.001442 ± 0.0001	0.001567 ± 0.0002	0.465837	ns
Uncinate fasciculus LH	0.001157 ± 0.00004	0.001162 ± 0.00005	0.001163 ± 0.00006	0.9409	ns		0.474332 ± 0.04	0.459432 ± 0.04	0.440019 ± 0.04	0.412659	ns		0.000544 ± 0.00005	0.000566 ± 0.00005	0.000583 ± 0.00005	0.202149	ns		0.000748 ± 0.00004	0.000764 ± 0.00004	0.000776 ± 0.00005	0.339194	ns
Tapetum RH	0.001145 ± 0.00004	0.001156 ± 0.00003	0.001169 ± 0.00006	0.679379	ns		0.481496 ± 0.03	0.474809 ± 0.03	0.464012 ± 0.04	0.676782	ns		0.000531 ± 0.00003	0.000542 ± 0.00003	0.00056 ± 0.00005	0.26282	ns		0.000736 ± 0.00003	0.000747 ± 0.00002	0.000763 ± 0.00005	0.205969	ns
Tapetum LH	0.001249 ± 0.00008	0.001264 ± 0.00006	0.001261 ± 0.00005	0.955881	ns		0.516113 ± 0.04	0.514516 ± 0.03	0.480972 ± 0.07	0.364732	ns		0.00052 ± 0.00003	0.000528 ± 0.00003	0.000567 ± 0.00009	0.0373188	MAP > Cntl		0.000763 ± 0.00004	0.000773 ± 0.00003	0.000799 ± 0.00006	0.0869521	ns
Average ± standard deviation per measurment for each group are displayed. Regional mean diffusion parameters were compared between groups using mixed model analysis of variance (ANOVAs) correcting models for age, gender and polysubstance use variables. Pairwise post hoc Tuky corrections were applied to determine which comparisons were statistically significant.
